# Supplementary material for: Systematic investigation of genetically determined plasma and urinary metabolites to discover potential interventional targets for colorectal cancer
Source: J Natl Cancer Inst. 2024 Apr 22;116(8):1303–12. doi: 10.1093/jnci/djae089 (PMC11308169; doi:10.1093/jnci/djae089)
Supplement: djae089_Supplementary_Data [file djae089_supplementary_data.zip]

Archive with 3 entries (2 files):
- djae089_Supplementary_Data/
- djae089_Supplementary_Data/JNCI-24-0023R1-Supplementary Methods and Figures-clean.docx
- djae089_Supplementary_Data/JNCI-24-0023R1-Supplementary Tables.xlsx
