# Supplementary material for: Systematic investigation of genetically determined plasma and urinary metabolites to discover potential interventional targets for colorectal cancer
Source: J Natl Cancer Inst. 2024 Apr 22;116(8):1303–12. doi: 10.1093/jnci/djae089 (PMC11308169; doi:10.1093/jnci/djae089)
Supplement: djae089_Supplementary_Data [file djae089_supplementary_data.zip › djae089_Supplementary_Data/JNCI-24-0023R1-Supplementary Tables.xlsx]

## Sheet: Table of content
Supplementary Tables for
Systematic investigation of genetically determined plasma and urinary metabolites to discover potential interventional targets for colorectal cancer
Supplementary Table 1 Summary of colorectal cancer (CRC) datasets used in the current study.
Supplementary Table 2 Summary of metabolites datasets used in the current study.
Supplementary Table 3 Summary of modifiable risk factor datasets used in the current study.
Supplementary Table 4 Genetic instruments for plasma metabolites.
Supplementary Table 5 Genetic instruments for urinary metabolites.
Supplementary Table 6 All results of plasma metabolome-wide Mendelian randomization for colorectal cancer risk.
Supplementary Table 7 All results of urinary metabolome-wide Mendelian randomization for colorectal cancer risk.
Supplementary Table 8 Mendelian randomization results and power across tissue sources (if available in both plasma and urine sources) for identified metabolites.
Supplementary Table 9 Results of metabolome-wide Mendelian randomization identified causal metabolites for colorectal cancer risk.
Supplementary Table 10 Results of univariate Mendelian randomization (MR) and multivariable MR (MVMR) for identified colorectal cancer-related metabolites that had partly overlapping instruments.
Supplementary Table 11 Results of Mendelian randomization analysis across ethnic groups for identified colorectal cancer-related metabolites.
Supplementary Table 12 Results of colocalization analysis of identified colorectal cancer (CRC)-related metabolites with CRC.
Supplementary Table 13 Druggability of metabolites causally associated with colorectal cancer.
Supplementary Table 14 Results of Mendelian randomization for modifiable risk factors and colorectal cancer-related metabolites.
Supplementary Table 15 Results of Mendelian randomization for identified modifiable risk factors and colorectal cancer.

## Sheet: Table S1
Supplementary Table 1 Summary of colorectal cancer (CRC) datasets used in the current study.
Stage	Source	Dataset	Cases	Controls	Genotyping platform
Discovery	CRC meta-GWASs	GECCO_OmniExpressExome; CORECT_EUR_pooled_data_set; CORSA_1; GECCO_Oncoarray_custom_iSelect; GECCO_stage_1_pooled_data_set; COIN; Croatia; DACHS 4; FIN2; NSCCG; SCOT; ScotlandPhase1; SOCCS_GS; SOCCS_LBC; UK1; UK Biobank; VQ58; Aichi1; Aichi2; BBJ; Guangzhou1; HCES; HCES2; Korea_KCPSII; Korea_NCC; Korea_NCC2; Korea_seoul; Shanghai1; Shanghai2; Shanghai3; Shanghai4	100204	154587	Illumina OmniExpressExome; Illumina Oncoarray; Affymetrix Axiom; Illumina Omni2.5; Illumina Oncoarray+custom iSelect; Illumina 300K; Illumina 1M, 1M duo; Illumina OmniExpress; Illumina 550K, 610K; Affymetrix 500K; Illumina 300/240S & 610K; Illumina 550K, 550Kduo, 610K; Cases Affymetrix Axiom, controls Affymetrix 6.0; OmniExpressExome BeadChip 8v1.1 or 8v1.3; Cases Illumina HumanOmni 2.5M8v1, cont…
Replication	FinnGen	Finnish biobank	4957	304197	FinnGen ThermoFisher Axiom custom array
Subgroup analysis by ethnic groups	White	GECCO_OmniExpressExome; CORECT_EUR_pooled_data_set; CORSA_1; GECCO_Oncoarray_custom_iSelect; GECCO_stage_1_pooled_data_set; COIN; Croatia; DACHS 4; FIN2; NSCCG; SCOT; ScotlandPhase1; SOCCS_GS; SOCCS_LBC; UK1; UK Biobank; VQ58	78473	107143	Illumina OmniExpressExome; Illumina Oncoarray; Affymetrix Axiom; Illumina Omni2.5; Illumina Oncoarray+custom iSelect; Illumina 300K; Illumina 1M, 1M duo; Illumina OmniExpress; Illumina 550K, 610K; Affymetrix 500K; Illumina 300/240S & 610K; Illumina 550K, 550Kduo, 610K; Cases Affymetrix Axiom, controls Affymetrix 6.0; OmniExpressExome BeadChip 8v1.1 or 8v1.3; Cases Illumina HumanOmni 2.5M8v1, cont…
	Asian	Shanghai-1; Shanghai-2; Shanghai-3; Shanghai-4; Guangzhou-1; Guangzhou-2; Aichi-1; Aichi-2; BBJ; KCPS-II; Korea-NCC; Korea-Seoul; HCES-CRC; HCES2-CRC	22775	47731	Affymetrix Genome-Wide Human SNP Array 6.0; Illumina Human OmniExpress BeadChip, llumina Infinium HumanHap550 BeadChip, Illumina 660W-Quad BeadChip; Illumina OncoArray; Illumina MEGA-Expanded Array; Illumina Human OmniExpress BeadChip; Illumina Human OmniExpress BeadChip, Illumina Infinium HumanHap610 BeadChip; Illumina MEGA-Expanded Array; Illumina HumanHap610-Quad BeadChip or OmniExpressExome; …

## Sheet: Table S2
Supplementary Table 2 Summary of metabolites datasets used in the current study.
Study	Tissue	Number of metabolites withe mQTLs	Number of mQTLs	Sample size	Study population	Platform
Chen Y et al. 2023	plasma	690	1702	8299	Canadian Longitudinal Study of Aging (CLSA) who were between the ages of 45 and 85 when recruited	Ultrahigh performance liquid chromatography–tandem mass spectroscopy (UPLC–MS/MS)(also known as Metabolon HD4 platform)
Schlosser P et al. 2020	urine	211	240	1627	German Chronic Kidney Disease (GCKD) study who were between the ages of 18 and 74 with reduced kidney function when recruited	Ultra-high performance liquid chromatography-tandem mass spectrometry (UPLC-MS/MS)

## Sheet: Table S3
Supplementary Table 3 Summary of modifiable risk factor datasets used in the current study.
Factor	Class	Sample size	PMID	h2 (heritability)	se_h2
Relative fat intake	Dietary	282271	34426670	0.035	0.005
Relative carbohydrate intake	Dietary	282271	34426670	0.041	0.005
Relative protein intake	Dietary	282271	34426670	0.044	0.018
Overall non-oily fish intake	Dietary	447289	32193382	0.046	0.001
Overall poultry intake	Dietary	448210	32193382	0.049	0.001
Overall pork intake	Dietary	446607	32193382	0.051	0.001
Tea consumption	Dietary	375736	31046077	0.058	0.003
Overall processed meat intake	Dietary	448303	32193382	0.066	0.001
Sweet beverage consumption	Dietary	125776	31046077	0.07	0.007
Overall lamb/mutton intake	Dietary	446443	32193382	0.073	0.001
Tablespoons of cooked vegetables per day	Dietary	444190	32193382	0.073	0.001
Tablespoons of raw vegetables per day	Dietary	443633	32193382	0.073	0.001
Pieces of dried fruit per day	Dietary	444741	32193382	0.075	0.001
Overall beef intake	Dietary	447441	32193382	0.076	0.001
Slices of bread per week	Dietary	444230	32193382	0.078	0.001
Coffee consumption	Dietary	375833	31046077	0.083	0.002
Bowls of cereal per week	Dietary	447935	32193382	0.088	0.001
Overall oily fish intake	Dietary	446854	32193382	0.089	0.001
Overall cheese intake	Dietary	438453	32193382	0.108	0.001
Pieces of fresh fruit per day	Dietary	447401	32193382	0.108	0.001
Glasses of water per day	Dietary	445965	32193382	0.116	0.001
Milk intake (glasses per week)	Dietary	73715	29537719	-	-
Class.Actinobacteria.id.419	Gut microbiome	16313	33462485	0.0903	0.0377
Family.Bifidobacteriaceae.id.433	Gut microbiome	14915	33462485	0.0996	0.0437
Family.Oxalobacteraceae.id.2966	Gut microbiome	5167	33462485	0.0285673	0.0728
Family.Peptostreptococcaceae.id.2042	Gut microbiome	15333	33462485	0.0977	0.0261
Family.Streptococcaceae.id.1850	Gut microbiome	15316	33462485	0.0436	0.0271
Family.unknownfamily.id.1000001214	Gut microbiome	5768	33462485	0.1541	0.0699
Genus.Eubacteriumcoprostanoligenesgroup.id.11375	Gut microbiome	17380	33462485	0.0237	0.0224
Genus.Ruminococcustorquesgroup.id.14377	Gut microbiome	17240	33462485	0.0048	0.0256
Genus.Allisonella.id.2174	Gut microbiome	3212	33462485	0.0358	0.154
Genus.Bifidobacterium.id.436	Gut microbiome	14778	33462485	0.0902	0.044
Genus.Enterorhabdus.id.820	Gut microbiome	7524	33462485	0.0325	0.0572
Genus.Erysipelatoclostridium.id.11381	Gut microbiome	9781	33462485	0.0675	0.0408
Genus.Faecalibacterium.id.2057	Gut microbiome	17638	33462485	0.0323	0.0235
Genus.Oxalobacter.id.2978	Gut microbiome	4655	33462485	NA	NA
Genus.Peptococcus.id.2037	Gut microbiome	5481	33462485	0.0112	0.0749
Genus.Romboutsia.id.11347	Gut microbiome	13568	33462485	0.0306	0.0284
Genus.RuminococcaceaeUCG009.id.11366	Gut microbiome	7389	33462485	NA	NA
Genus.RuminococcaceaeUCG013.id.11370	Gut microbiome	16772	33462485	NA	NA
Genus.Ruminococcus1.id.11373	Gut microbiome	16603	33462485	NA	NA
Genus.Streptococcus.id.1853	Gut microbiome	15120	33462485	0.027	0.0272
Genus.Tyzzerella3.id.11335	Gut microbiome	4948	33462485	0.0995609	0.0819
Genus.unknowngenus.id.1000001215	Gut microbiome	5768	33462485	0.1541	0.0699
Order.Bifidobacteriales.id.432	Gut microbiome	14915	33462485	0.0996	0.0437
Order.Gastranaerophilales.id.1591	Gut microbiome	5768	33462485	0.1541	0.0699
Phylum.Actinobacteria.id.400	Gut microbiome	17782	33462485	0.0422	0.0332
Age of Initiation of Regular Smoking	Lifestyle	339643	30643251	0.047	0.003
Cigarettes per Day	Lifestyle	330721	30643251	0.08	0.008
Drinks per Week	Lifestyle	941280	30643251	0.042	0.002
Smoking Cessation	Lifestyle	547219	30643251	0.046	0.002
Smoking Initiation	Lifestyle	1232091	30643251	0.078	0.002
Insomnia	Lifestyle	1331010	30804565	0.07	0.002
Sleep duration	Lifestyle	446118	30846698	0.098	0.001
Lifetime smoking index	Lifestyle	462690	31689377	0.0969	0.0036
Leisure computer use	Lifestyle	408815	32317632	0.093	0.002
Leisure television watching	Lifestyle	408815	32317632	0.161	0.002
Spent driving	Lifestyle	408815	32317632	0.044	0.002
Problematic alcohol use	Lifestyle	300789	32451486	0.068	0.004
Body fat percentage	Body measurement factors	99327	26833246	0.1009	0.0077
BMI	Body measurement factors	806834	30239722	0.327	0.002
Waist-hip ratio	Body measurement factors	697734	30239722	0.227	0.002
Fasting glucose	Body measurement factors	200622	34059833	0.0832	0.0078
Fasting insulin	Body measurement factors	151013	34059833	0.0962	0.0089
Two-hour glucose	Body measurement factors	63396	34059833	0.0979	0.0124
Proinsulin	Body measurement factors	45826	36693378	-	-
The h2 values were derived from SNP-based heritability or twin-based heritability.

## Sheet: Table S4
Supplementary Table 4 Genetic instruments for plasma metabolites.
Plasma metabolites	SNP	effect allele	other allele	beta	eaf	se	pval	N	R2	F	Has also been reported in other studies	PMID
(2 or 3)-decenoate (10:1n7 or n8)	rs151154986	A	G	-0.345378	0.0293248	0.0444053	7.38e-15	8299	0.00679092	56.7295	Yes	35347128
(2 or 3)-decenoate (10:1n7 or n8)	rs659305	G	A	0.15819	0.315962	0.016168	1.32e-22	8299	0.0108169	90.7293
(N(1) + N(8))-acetylspermidine	rs4240520	A	G	-0.259277	0.874543	0.0221341	1.08e-31	8299	0.0147514	124.225
(N(1) + N(8))-acetylspermidine	rs62492368	A	G	-0.260473	0.303374	0.015934	4.57e-60	8299	0.028677	244.958
(R)-3-hydroxybutyrylcarnitine	rs1171617	T	G	0.118083	0.771201	0.0190416	5.6e-10	8299	0.0049207	41.0289
(S)-3-hydroxybutyrylcarnitine	rs1171615	T	C	0.167639	0.770367	0.017506	1.01e-21	8299	0.00994288	83.3245	Yes	35347128
1-(1-enyl-palmitoyl)-2-arachidonoyl-GPC (P-16:0/20:4)*	rs102275	C	T	-0.475997	0.344959	0.0152485	1e-200	8299	0.102394	946.476	Yes	35347128
1-(1-enyl-palmitoyl)-2-arachidonoyl-GPC (P-16:0/20:4)*	rs72719193	A	G	-0.226397	0.477783	0.0151003	8.17e-51	8299	0.0255772	217.784	Yes	37277652
1-(1-enyl-palmitoyl)-2-arachidonoyl-GPE (P-16:0/20:4)*	rs3826884	A	G	-0.198196	0.182441	0.0198045	1.41e-23	8299	0.0117182	98.3788
1-(1-enyl-palmitoyl)-2-linoleoyl-GPC (P-16:0/18:2)*	rs17231506	T	C	0.114121	0.325283	0.0161324	1.51e-12	8299	0.00571668	47.704
1-(1-enyl-palmitoyl)-2-linoleoyl-GPE (P-16:0/18:2)*	rs3826884	A	G	-0.187589	0.182216	0.0199148	4.53e-21	8299	0.0104874	87.9366
1-(1-enyl-palmitoyl)-2-oleoyl-GPC (P-16:0/18:1)*	rs102275	C	T	-0.119552	0.345934	0.0157297	2.95e-14	8299	0.00646783	54.0129
1-(1-enyl-palmitoyl)-2-oleoyl-GPC (P-16:0/18:1)*	rs1077989	C	A	-0.0972617	0.476164	0.0150348	9.86e-11	8299	0.00471917	39.3406	Yes	33031748
1-(1-enyl-palmitoyl)-2-oleoyl-GPC (P-16:0/18:1)*	rs11508026	T	C	0.109624	0.431411	0.0151925	5.37e-13	8299	0.00589564	49.2062
1-(1-enyl-palmitoyl)-2-oleoyl-GPC (P-16:0/18:1)*	rs1260338	G	A	0.0941768	0.433089	0.015211	5.96e-10	8299	0.00435522	36.2933
1-(1-enyl-palmitoyl)-2-oleoyl-GPE (P-16:0/18:1)*	rs3826886	A	G	-0.157905	0.160306	0.0210476	6.27e-14	8299	0.00671263	56.0711	Yes	35050183
1-(1-enyl-palmitoyl)-2-palmitoleoyl-GPC (P-16:0/16:1)*	rs102275	C	T	-0.110206	0.34613	0.015681	2.1e-12	8299	0.00549757	45.8655
1-(1-enyl-palmitoyl)-2-palmitoleoyl-GPC (P-16:0/16:1)*	rs1077989	C	A	-0.329199	0.477125	0.0145526	2.67e-113	8299	0.0540726	474.286	Yes	33031748
1-(1-enyl-palmitoyl)-2-palmitoleoyl-GPC (P-16:0/16:1)*	rs1260326	C	T	0.0955316	0.586186	0.0152093	3.36e-10	8299	0.00442756	36.8989
1-(1-enyl-palmitoyl)-2-palmitoleoyl-GPC (P-16:0/16:1)*	rs17231506	T	C	0.124433	0.325087	0.0158322	3.86e-15	8299	0.00679436	56.7584
1-(1-enyl-palmitoyl)-2-palmitoleoyl-GPC (P-16:0/16:1)*	rs603424	A	G	-0.171435	0.176266	0.019535	1.7e-18	8299	0.00853463	71.4214	Yes	36357675
1-(1-enyl-palmitoyl)-2-palmitoyl-GPC (P-16:0/16:0)*	rs102275	C	T	-0.168221	0.345968	0.0160894	1.38e-25	8299	0.0128063	107.633
1-(1-enyl-palmitoyl)-2-palmitoyl-GPC (P-16:0/16:0)*	rs1077989	C	A	-0.356841	0.476476	0.0149615	9.98e-126	8299	0.0635268	562.837	Yes	33031748
1-(1-enyl-palmitoyl)-2-palmitoyl-GPC (P-16:0/16:0)*	rs12149545	A	G	0.144329	0.317989	0.0164004	1.36e-18	8299	0.00903526	75.6491	Yes	36357675
1-(1-enyl-palmitoyl)-2-palmitoyl-GPC (P-16:0/16:0)*	rs174418	C	T	-0.108969	0.594647	0.01603	1.06e-11	8299	0.00572438	47.7686
1-(1-enyl-palmitoyl)-GPC (P-16:0)*	rs1077989	C	A	-0.099282	0.477068	0.0155086	1.54e-10	8299	0.00491809	41.0071
1-(1-enyl-palmitoyl)-GPC (P-16:0)*	rs174560	C	T	-0.172408	0.307267	0.0166804	4.85e-25	8299	0.012654	106.336
1-(1-enyl-palmitoyl)-GPC (P-16:0)*	rs61781291	A	T	0.133324	0.253023	0.0178647	8.46e-14	8299	0.00671914	56.1258
1-(1-enyl-stearoyl)-2-arachidonoyl-GPE (P-18:0/20:4)*	rs102275	C	T	-0.288805	0.345258	0.0158284	2.23e-74	8299	0.0377097	325.138	Yes	36357675
1-(1-enyl-stearoyl)-2-linoleoyl-GPE (P-18:0/18:2)*	rs174570	T	C	0.236014	0.130983	0.0222227	2.4e-26	8299	0.0126809	106.564	Yes	36357675
1-(1-enyl-stearoyl)-2-linoleoyl-GPE (P-18:0/18:2)*	rs7412	T	C	0.218185	0.0836665	0.0275265	2.26e-15	8299	0.00729936	61.0081
1-(1-enyl-stearoyl)-2-oleoyl-GPE (P-18:0/18:1)	rs141622900	A	G	0.240812	0.0583313	0.0329902	2.89e-13	8299	0.00637068	53.1965
1-(1-enyl-stearoyl)-GPE (P-18:0)*	rs174560	C	T	-0.124804	0.307781	0.0167125	8.16e-14	8299	0.00663701	55.4352
1-(1-enyl-stearoyl)-GPE (P-18:0)*	rs77692382	T	C	0.129581	0.249388	0.0179402	5.09e-13	8299	0.00628642	52.4884
1,2-dilinoleoyl-GPC (18:2/18:2)	rs174546	T	C	0.295385	0.339963	0.0156238	1.02e-79	8299	0.0391568	338.124
1,2-dilinoleoyl-GPE (18:2/18:2)*	rs174547	C	T	0.230916	0.3627	0.0175305	1.27e-39	8299	0.0246507	209.696
1,2-dilinoleoyl-GPE (18:2/18:2)*	rs2414577	C	T	0.115854	0.385248	0.017582	4.42e-11	8299	0.00635759	53.0864
1,2-dipalmitoyl-GPC (16:0/16:0)	rs102275	C	T	-0.220549	0.34593	0.015913	1.11e-43	8299	0.0220117	186.741
1,2-dipalmitoyl-GPC (16:0/16:0)	rs1061808	G	T	0.200092	0.631678	0.0156583	2.16e-37	8299	0.01863	157.507	Yes	37277652
1,3,7-trimethylurate	rs2608631	A	G	0.131589	0.648582	0.0171556	1.72e-14	8299	0.00789329	66.0117
1,5-anhydroglucitol (1,5-AG)	rs11976181	C	T	-0.132448	0.817748	0.0208369	2.07e-10	8299	0.00522893	43.6125
1,5-anhydroglucitol (1,5-AG)	rs4988235	A	G	0.125118	0.646606	0.015516	7.4e-16	8299	0.00715432	59.7871	Yes	36357675
1,5-anhydroglucitol (1,5-AG)	rs77283946	A	C	-0.552741	0.0189905	0.0562598	8.81e-23	8299	0.0113837	95.538
10-undecenoate (11:1n1)	rs1126742	G	A	0.46696	0.130815	0.0223104	2.85e-97	8299	0.049586	432.88	Yes	37277652
11beta-hydroxyandrosterone glucuronide	rs141232858	C	A	0.3626	0.060882	0.0303363	6.29e-33	8299	0.0150347	126.647
11beta-hydroxyandrosterone glucuronide	rs72790679	A	G	-0.454672	0.0166189	0.0569641	1.44e-15	8299	0.00675695	56.4438
11beta-hydroxyandrosterone glucuronide	rs9282858	T	C	-0.430671	0.0337477	0.0406957	3.58e-26	8299	0.0120964	101.593
11beta-hydroxyetiocholanolone glucuronide*	rs113967277	G	A	0.260939	0.0461999	0.0391401	2.61e-11	8299	0.00600076	50.0889
16a-hydroxy DHEA 3-sulfate	rs10128455	C	T	-0.10757	0.477507	0.0149923	7.23e-13	8299	0.00577394	48.1846
16a-hydroxy DHEA 3-sulfate	rs148982377	C	T	1.04428	0.0344093	0.0388142	1.94e-159	8299	0.0724658	648.222	Yes	37277652
1-arachidonoyl-GPC (20:4n6)*	rs102275	C	T	-0.562555	0.345078	0.0149199	1e-200	8299	0.143043	1384.93	Yes	35347128
1-arachidonoyl-GPE (20:4n6)*	rs11519272	A	C	0.271602	0.166081	0.0203388	1.12e-40	8299	0.0204334	173.072
1-arachidonoyl-GPE (20:4n6)*	rs1532085	G	A	-0.104314	0.623395	0.0159064	5.45e-11	8299	0.00510934	42.6099
1-arachidonoyl-GPE (20:4n6)*	rs174560	C	T	-0.384949	0.307301	0.0161464	1.25e-125	8299	0.0630877	558.685
1-arachidonylglycerol (20:4)	rs174564	G	A	-0.270612	0.337395	0.0160231	5.43e-64	8299	0.0327429	280.864
1-lignoceroyl-GPC (24:0)	rs174560	C	T	-0.135833	0.308773	0.0166808	3.85e-16	8299	0.00787591	65.8652
1-linoleoyl-2-arachidonoyl-GPC (18:2/20:4n6)*	rs111676697	T	G	0.111781	0.228787	0.0179331	4.57e-10	8299	0.00440932	36.7462
1-linoleoyl-2-arachidonoyl-GPC (18:2/20:4n6)*	rs174560	C	T	-0.314042	0.305884	0.0160757	5.51e-85	8299	0.0418788	362.656
1-linoleoyl-2-arachidonoyl-GPC (18:2/20:4n6)*	rs4932474	T	C	-0.0986494	0.39142	0.0158029	4.31e-10	8299	0.00463639	38.6473
1-linoleoyl-2-linolenoyl-GPC (18:2/18:3)*	rs174546	T	C	0.236846	0.340301	0.0157327	3.23e-51	8299	0.0251867	214.373
1-linoleoyl-GPC (18:2)	rs174546	T	C	0.128831	0.33937	0.0160407	9.63e-16	8299	0.00744222	62.2111
1-linoleoyl-GPC (18:2)	rs77692382	T	C	0.148269	0.248839	0.0176834	5.09e-17	8299	0.0082183	68.7523
1-linoleoyl-GPE (18:2)*	rs174546	T	C	0.28307	0.339458	0.0159736	2.88e-70	8299	0.0359339	309.256	Yes	36357675
1-linoleoyl-GPE (18:2)*	rs73069021	A	G	0.132622	0.164627	0.0206069	1.23e-10	8299	0.00483774	40.3339
1-linoleoyl-GPE (18:2)*	rs77692382	T	C	0.128077	0.249177	0.0178513	7.25e-13	8299	0.00613787	51.2404
1-linoleoyl-GPG (18:2)*	rs4149056	C	T	0.434263	0.157375	0.0206869	7.73e-98	8299	0.0500156	436.828
1-linoleoyl-GPI (18:2)*	rs11668882	T	C	-0.150151	0.563142	0.0154422	2.4e-22	8299	0.0110929	93.0701
1-linoleoyl-GPI (18:2)*	rs174547	C	T	0.165492	0.339608	0.0158762	1.93e-25	8299	0.0122847	103.194	Yes	36357675
1-linoleoyl-GPI (18:2)*	rs4149067	G	C	0.148099	0.191957	0.0190316	7.15e-15	8299	0.00680413	56.8406
1-methyl-4-imidazoleacetate	rs10774021	T	C	0.359328	0.651121	0.0151076	4.82e-125	8299	0.0586609	517.039
1-methyl-5-imidazoleacetate	rs7094385	G	A	0.1259	0.216125	0.0181764	4.31e-12	8299	0.00537073	44.8016	Yes	35050183
1-methylhistidine	rs11133665	A	G	0.156172	0.291059	0.0164769	2.59e-21	8299	0.0100653	84.3611	Yes	35347128
1-methylxanthine	rs2106727	G	A	0.10558	0.628515	0.0164071	1.23e-10	8299	0.00520535	43.4148
1-methylxanthine	rs2472297	T	C	0.148933	0.250094	0.0180443	1.54e-16	8299	0.00831997	69.61	Yes	36357675
1-methylxanthine	rs35570672	C	T	0.36773	0.777038	0.0185198	9.77e-88	8299	0.0468556	407.872	Yes	33031748
1-myristoyl-2-arachidonoyl-GPC (14:0/20:4)*	rs102275	C	T	-0.342018	0.345143	0.0152893	7.75e-111	8299	0.0528778	463.221	Yes	35347128
1-myristoyl-2-arachidonoyl-GPC (14:0/20:4)*	rs58542926	T	C	-0.202338	0.0756786	0.0284539	1.15e-12	8299	0.00572771	47.7966
1-oleoyl-2-arachidonoyl-GPE (18:1/20:4)*	rs1077834	C	T	0.37044	0.217497	0.0185641	1.37e-88	8299	0.0467095	406.538	Yes	35347128
1-oleoyl-2-arachidonoyl-GPE (18:1/20:4)*	rs1532085	G	A	-0.358021	0.62153	0.0156177	2.67e-116	8299	0.0603032	532.444
1-oleoyl-2-arachidonoyl-GPE (18:1/20:4)*	rs174566	G	A	-0.123363	0.344891	0.016301	3.8e-14	8299	0.00687694	57.4531
1-oleoyl-2-arachidonoyl-GPE (18:1/20:4)*	rs7930786	G	C	-0.233933	0.929383	0.0302266	1e-14	8299	0.00718318	60.0301
1-oleoyl-2-docosahexaenoyl-GPC (18:1/22:6)*	rs11871667	T	C	-0.0926168	0.526591	0.0146081	2.3e-10	8299	0.00427681	35.6371
1-oleoyl-2-docosahexaenoyl-GPC (18:1/22:6)*	rs66464172	C	T	-0.103813	0.451381	0.0147669	2.06e-12	8299	0.00533762	44.5239
1-oleoyl-2-linoleoyl-GPE (18:1/18:2)*	rs174546	T	C	0.396042	0.340693	0.0157284	6.63e-140	8299	0.0704634	628.953
1-oleoyl-2-linoleoyl-GPE (18:1/18:2)*	rs261290	C	T	-0.245651	0.655421	0.0164633	2.4e-50	8299	0.0272569	232.487
1-oleoyl-GPC (18:1)	rs77692382	T	C	0.155691	0.248808	0.0177282	1.6e-18	8299	0.00906092	75.8659
1-oleoyl-GPG (18:1)*	rs4149056	C	T	0.458172	0.16354	0.0217734	2.67e-98	8299	0.0574323	505.551	Yes	35347128
1-oleoyl-GPI (18:1)	rs12695769	G	T	0.0985036	0.410909	0.0155472	2.36e-10	8299	0.00469745	39.1587
1-palmitoleoyl-GPC (16:1)*	rs4149067	G	C	0.120346	0.191758	0.0191167	3.07e-10	8299	0.0044894	37.4165
1-palmitoleoyl-GPC (16:1)*	rs603424	A	G	-0.178508	0.175791	0.0198358	2.27e-19	8299	0.00923378	77.3267	Yes	37277652
1-palmitoleoyl-GPC (16:1)*	rs61781291	A	T	0.110836	0.252328	0.0175366	2.61e-10	8299	0.0046352	38.6373
1-palmitoyl-2-arachidonoyl-GPC (16:0/20:4n6)	rs102275	C	T	-0.61413	0.343499	0.0148163	1e-200	8299	0.170103	1700.62	Yes	35347128
1-palmitoyl-2-arachidonoyl-GPC (16:0/20:4n6)	rs12928099	A	C	0.123974	0.290818	0.0168824	2.08e-13	8299	0.00633972	52.9363
1-palmitoyl-2-arachidonoyl-GPE (16:0/20:4)*	rs1077834	C	T	0.40232	0.216324	0.0183465	1.37e-106	8299	0.05488	481.78	Yes	36357675
1-palmitoyl-2-arachidonoyl-GPE (16:0/20:4)*	rs1532085	G	A	-0.394729	0.623104	0.0153632	1.39e-145	8299	0.073183	655.145
1-palmitoyl-2-arachidonoyl-GPE (16:0/20:4)*	rs7930786	G	C	-0.192977	0.929995	0.0300637	1.37e-10	8299	0.00484898	40.4281
1-palmitoyl-2-arachidonoyl-GPE (16:0/20:4)*	rs99780	T	C	-0.140402	0.345958	0.0161165	2.99e-18	8299	0.00892084	74.6824	Yes	36357675
1-palmitoyl-2-arachidonoyl-GPI (16:0/20:4)*	rs10889340	C	A	0.109162	0.656676	0.0159561	7.84e-12	8299	0.00537314	44.8218
1-palmitoyl-2-arachidonoyl-GPI (16:0/20:4)*	rs174560	C	T	-0.161873	0.307194	0.0165689	1.52e-22	8299	0.0111533	93.5826
1-palmitoyl-2-dihomo-linolenoyl-GPC (16:0/20:3n3 or 6)*	rs1741	C	G	-0.167945	0.293563	0.0165611	3.64e-24	8299	0.0116987	98.2134
1-palmitoyl-2-dihomo-linolenoyl-GPC (16:0/20:3n3 or 6)*	rs174546	T	C	0.33129	0.340448	0.015552	1.09e-100	8299	0.0492886	430.149
1-palmitoyl-2-docosahexaenoyl-GPC (16:0/22:6)	rs174546	T	C	-0.165729	0.338526	0.0157617	7.39e-26	8299	0.0123008	103.33
1-palmitoyl-2-docosahexaenoyl-GPE (16:0/22:6)*	rs261291	C	T	0.402273	0.344204	0.0151253	7.54e-156	8299	0.0730561	653.919	Yes	37277652
1-palmitoyl-2-linoleoyl-GPC (16:0/18:2)	rs1168041	C	T	0.105417	0.669072	0.0163842	1.24e-10	8299	0.00492105	41.0319
1-palmitoyl-2-linoleoyl-GPC (16:0/18:2)	rs174564	G	A	0.275816	0.344903	0.0157339	8.45e-69	8299	0.0343773	295.383	Yes	36357675
1-palmitoyl-2-linoleoyl-GPE (16:0/18:2)	rs174564	G	A	0.423895	0.343943	0.0154801	4.35e-165	8299	0.0810914	732.189	Yes	37277652
1-palmitoyl-2-linoleoyl-GPE (16:0/18:2)	rs261290	C	T	-0.338497	0.656862	0.0161465	1.4e-97	8299	0.0516515	451.893
1-palmitoyl-2-linoleoyl-GPE (16:0/18:2)	rs695112	T	A	0.134782	0.16242	0.0206478	6.68e-11	8299	0.00494265	41.2128
1-palmitoyl-2-linoleoyl-GPI (16:0/18:2)	rs174564	G	A	0.182979	0.344368	0.0161536	9.6e-30	8299	0.0151187	127.366	Yes	37277652
1-palmitoyl-2-linoleoyl-GPI (16:0/18:2)	rs8736	C	T	-0.200777	0.563463	0.0157985	5.3e-37	8299	0.019831	167.867	Yes	33031748
1-palmitoyl-2-oleoyl-GPE (16:0/18:1)	rs10468017	T	C	0.324382	0.288319	0.0167507	1.52e-83	8299	0.0431819	374.45	Yes	35347128
1-palmitoyl-2-oleoyl-GPE (16:0/18:1)	rs12638256	G	A	0.118256	0.530738	0.0155615	2.98e-14	8299	0.00696582	58.2008
1-palmitoyl-2-oleoyl-GPE (16:0/18:1)	rs174564	G	A	0.106316	0.343443	0.0162849	6.64e-11	8299	0.00509747	42.5104
1-palmitoyl-2-oleoyl-GPI (16:0/18:1)*	rs12638256	G	A	0.142094	0.530878	0.0154125	2.99e-20	8299	0.0100569	84.2894
1-palmitoyl-2-oleoyl-GPI (16:0/18:1)*	rs174564	G	A	0.105845	0.343781	0.0161254	5.24e-11	8299	0.00505477	42.1525
1-palmitoyl-2-oleoyl-GPI (16:0/18:1)*	rs4806498	C	T	-0.17759	0.575446	0.0155473	3.23e-30	8299	0.0154101	129.858	Yes	37277652
1-palmitoyl-2-stearoyl-GPC (16:0/18:0)	rs10789114	C	T	-0.12313	0.340393	0.0159989	1.4e-14	8299	0.00680806	56.8737
1-palmitoyl-2-stearoyl-GPC (16:0/18:0)	rs174560	C	T	-0.232056	0.30787	0.0164792	4.92e-45	8299	0.0229494	194.883
1-palmitoyl-GPC (16:0)	rs1492701	G	C	0.17989	0.252331	0.0176741	2.48e-24	8299	0.0122102	102.561
1-palmitoyl-GPE (16:0)	rs190543502	C	T	0.294778	0.0267619	0.0472984	4.6e-10	8299	0.00452643	37.7266
1-palmitoyl-GPE (16:0)	rs261291	C	T	0.188167	0.344043	0.0159901	5.73e-32	8299	0.015981	134.748
1-palmitoyl-GPE (16:0)	rs7515857	T	G	0.147805	0.251826	0.0175583	3.83e-17	8299	0.00823211	68.8688
1-palmitoyl-GPG (16:0)*	rs11519272	A	C	0.246034	0.17061	0.0208234	3.26e-32	8299	0.017131	144.614
1-palmitoyl-GPG (16:0)*	rs1601935	T	G	-0.117799	0.647915	0.0174155	1.34e-11	8299	0.00633109	52.8638
1-ribosyl-imidazoleacetate*	rs11613331	A	G	0.148203	0.544302	0.0144003	7.68e-25	8299	0.0108958	91.3987
1-ribosyl-imidazoleacetate*	rs7094385	G	A	0.159048	0.21645	0.0171846	2.14e-20	8299	0.00858046	71.8082	Yes	35347128
1-ribosyl-imidazoleacetate*	rs9657360	T	C	0.140723	0.795371	0.0175331	1.01e-15	8299	0.0064461	53.8303
1-stearoyl-2-arachidonoyl-GPC (18:0/20:4)	rs12928099	A	C	0.124193	0.290774	0.0167142	1.08e-13	8299	0.00636157	53.1199
1-stearoyl-2-arachidonoyl-GPC (18:0/20:4)	rs174564	G	A	-0.68342	0.341025	0.0142998	1e-200	8299	0.209923	2204.51	Yes	37277652
1-stearoyl-2-arachidonoyl-GPE (18:0/20:4)	rs1077834	C	T	0.357376	0.216367	0.018375	2.97e-84	8299	0.0433096	375.607	Yes	36357675
1-stearoyl-2-arachidonoyl-GPE (18:0/20:4)	rs1532085	G	A	-0.351719	0.623195	0.0154255	4.47e-115	8299	0.0580981	511.773
1-stearoyl-2-arachidonoyl-GPE (18:0/20:4)	rs174560	C	T	-0.23265	0.308136	0.0164026	1.16e-45	8299	0.0230781	196.002
1-stearoyl-2-arachidonoyl-GPE (18:0/20:4)	rs5117	C	T	0.122116	0.221837	0.0184235	3.4e-11	8299	0.00514849	42.9381
1-stearoyl-2-arachidonoyl-GPI (18:0/20:4)	rs174560	C	T	-0.263536	0.306967	0.0162451	3.5e-59	8299	0.0295499	252.641
1-stearoyl-2-arachidonoyl-GPI (18:0/20:4)	rs626283	G	C	0.174476	0.562667	0.0155831	4.24e-29	8299	0.0149818	126.195
1-stearoyl-2-arachidonoyl-GPI (18:0/20:4)	rs7241918	T	G	0.132894	0.826708	0.0200029	3.06e-11	8299	0.00506024	42.1984
1-stearoyl-2-arachidonoyl-GPI (18:0/20:4)	rs77960347	G	A	0.479876	0.0143349	0.0634052	3.78e-14	8299	0.00650747	54.3461	Yes	36357675
1-stearoyl-2-docosahexaenoyl-GPC (18:0/22:6)	rs174546	T	C	-0.247473	0.338303	0.0154875	1.79e-57	8299	0.0274189	233.908
1-stearoyl-2-docosahexaenoyl-GPC (18:0/22:6)	rs9379992	A	G	-0.136946	0.430426	0.0148725	3.32e-20	8299	0.00919554	77.0035
1-stearoyl-2-docosahexaenoyl-GPE (18:0/22:6)*	rs261291	C	T	0.297879	0.344606	0.0155271	4.99e-82	8299	0.0400807	346.435
1-stearoyl-2-linoleoyl-GPC (18:0/18:2)*	rs1168041	C	T	0.100084	0.669071	0.0160218	4.19e-10	8299	0.00443574	36.9673
1-stearoyl-2-linoleoyl-GPC (18:0/18:2)*	rs174546	T	C	0.226865	0.340102	0.0155121	1.94e-48	8299	0.0231021	196.211
1-stearoyl-2-linoleoyl-GPE (18:0/18:2)*	rs174553	G	A	0.283597	0.338704	0.0159707	1.51e-70	8299	0.0360288	310.103
1-stearoyl-2-linoleoyl-GPE (18:0/18:2)*	rs261290	C	T	-0.280625	0.65706	0.01632	2.89e-66	8299	0.03549	305.295
1-stearoyl-2-linoleoyl-GPE (18:0/18:2)*	rs483082	T	G	0.11812	0.2237	0.0183582	1.24e-10	8299	0.00484588	40.402
1-stearoyl-2-linoleoyl-GPI (18:0/18:2)	rs1168041	C	T	0.158664	0.670239	0.0159623	2.79e-23	8299	0.011128	93.3677
1-stearoyl-2-linoleoyl-GPI (18:0/18:2)	rs8736	C	T	-0.209748	0.564235	0.0151526	1.41e-43	8299	0.0216341	183.467	Yes	35347128
1-stearoyl-2-oleoyl-GPC (18:0/18:1)	rs4751996	G	A	0.113238	0.522319	0.015183	8.77e-14	8299	0.00639865	53.4315
1-stearoyl-2-oleoyl-GPE (18:0/18:1)	rs12695769	G	T	0.111596	0.410282	0.0155975	8.38e-13	8299	0.00602635	50.3037
1-stearoyl-2-oleoyl-GPE (18:0/18:1)	rs2070895	A	G	0.23743	0.215848	0.0186899	5.64e-37	8299	0.0190831	161.413	Yes	33031748
1-stearoyl-2-oleoyl-GPE (18:0/18:1)	rs2414577	C	T	0.227092	0.376173	0.01579	6.71e-47	8299	0.0242039	205.801
1-stearoyl-2-oleoyl-GPI (18:0/18:1)*	rs12638256	G	A	0.196278	0.531803	0.0152124	4.36e-38	8299	0.0191846	162.288
1-stearoyl-2-oleoyl-GPI (18:0/18:1)*	rs1979722	A	G	-0.143704	0.337913	0.0159092	1.67e-19	8299	0.00924033	77.3821
1-stearoyl-2-oleoyl-GPI (18:0/18:1)*	rs4806498	C	T	-0.155639	0.574485	0.0154417	6.83e-24	8299	0.011843	99.4387	Yes	37277652
1-stearoyl-2-oleoyl-GPS (18:0/18:1)	rs1354034	C	T	0.138779	0.609726	0.0159732	3.68e-18	8299	0.00916604	76.7542
1-stearoyl-GPC (18:0)	rs174560	C	T	-0.115438	0.307997	0.0164192	2.06e-12	8299	0.00568044	47.3999	Yes	33031748
1-stearoyl-GPC (18:0)	rs77692382	T	C	0.15573	0.249081	0.017606	9.13e-19	8299	0.00907211	75.9604
1-stearoyl-GPE (18:0)	rs35853021	T	G	0.209211	0.349697	0.0156847	1.38e-40	8299	0.019907	168.524
1-stearoyl-GPE (18:0)	rs438811	T	C	0.116028	0.223265	0.018073	1.36e-10	8299	0.00466927	38.9227
1-stearoyl-GPE (18:0)	rs77692382	T	C	0.183751	0.249206	0.017437	5.77e-26	8299	0.0126348	106.172
1-stearoyl-GPG (18:0)	rs1532085	G	A	-0.112161	0.62073	0.0176033	1.87e-10	8299	0.00592332	49.4386
1-stearoyl-GPG (18:0)	rs4149056	C	T	0.229643	0.161544	0.0228637	9.76e-24	8299	0.0142859	120.248	Yes	35347128
2,3-dihydroxy-5-methylthio-4-pentenoate (DMTPA)*	rs13874	T	C	0.0944228	0.439525	0.0140452	1.78e-11	8299	0.00439262	36.6064	Yes	35347128
21-hydroxypregnenolone disulfate	rs11045823	A	G	-0.190109	0.160089	0.0195284	2.14e-22	8299	0.00971919	81.4316
21-hydroxypregnenolone disulfate	rs1165195	G	T	-0.162063	0.555515	0.0146024	1.28e-28	8299	0.0129703	109.029
21-hydroxypregnenolone disulfate	rs212100	C	T	0.159312	0.838281	0.0198734	1.09e-15	8299	0.00688141	57.4907	Yes	36357675
2-aminobutyrate	rs10022462	T	C	-0.122581	0.448686	0.0156743	5.26e-15	8299	0.00743392	62.1412	Yes	35050183
2-aminobutyrate	rs2160387	C	T	0.165412	0.430517	0.0154725	1.13e-26	8299	0.0134164	112.829	Yes	37277652
2-aminooctanoate	rs10201159	C	T	-0.541126	0.221786	0.0176088	1e-200	8299	0.101079	932.952	Yes	37277652
2-aminooctanoate	rs1185568	A	T	-0.111653	0.537817	0.0154885	5.65e-13	8299	0.00619754	51.7417
2-butenoylglycine	rs1047891	A	C	0.262111	0.325609	0.0180777	1.23e-47	8299	0.0301723	258.128	Yes	37277652
2-butenoylglycine	rs596603	G	T	-0.138694	0.566855	0.0169833	3.17e-16	8299	0.00944606	79.1213
2'-deoxyuridine	rs131805	C	T	-0.315498	0.771952	0.0180221	1.29e-68	8299	0.0350461	301.338
2'-deoxyuridine	rs66731853	A	G	-0.107077	0.31854	0.0164002	6.62e-11	8299	0.00497768	41.5064
2-hydroxy-3-methylvalerate	rs10802092	T	A	0.126041	0.593372	0.0147352	1.19e-17	8299	0.00766616	64.0975
2-hydroxy-3-methylvalerate	rs3802967	C	T	-0.124544	0.538856	0.01423	2.09e-18	8299	0.00770877	64.4565	Yes	36357675
2-hydroxy-4-(methylthio)butanoic acid	rs10766467	C	T	-0.170109	0.539916	0.0148559	2.34e-30	8299	0.0143763	121.02
2-hydroxy-4-(methylthio)butanoic acid	rs2765527	C	T	-0.436372	0.493491	0.0142751	1e-200	8299	0.0951941	872.923
2-hydroxy-4-(methylthio)butanoic acid	rs6425192	C	T	-0.121753	0.320929	0.0159879	2.63e-14	8299	0.0064612	53.9572
2-hydroxydecanoate	rs1466245	C	T	-0.262672	0.947311	0.0342066	1.6e-14	8299	0.00688763	57.543
2-hydroxyglutarate	rs4900072	T	C	0.136591	0.329339	0.0167003	2.86e-16	8299	0.00824177	68.9502
2-hydroxyglutarate	rs6707874	G	A	0.102087	0.370108	0.0164427	5.34e-10	8299	0.00485921	40.5137	Yes	35347128
2-hydroxyoctanoate	rs13384756	T	C	-0.222042	0.22539	0.0183336	9.21e-34	8299	0.0172154	145.339
2-hydroxyoctanoate	rs74637339	A	T	0.218791	0.0521596	0.0348214	3.32e-10	8299	0.00473324	39.4584	Yes	35050183
2-hydroxyphenylacetate	rs11614623	T	C	-0.170637	0.118953	0.0236508	5.4e-13	8299	0.00610311	50.9484
2-hydroxyphenylacetate	rs2977995	G	A	0.178768	0.749041	0.0176526	4.19e-24	8299	0.0120148	100.899
2-hydroxysebacate	rs1126742	G	A	-0.188676	0.126973	0.0232855	5.37e-16	8299	0.00789228	66.0031
2-hydroxysebacate	rs74637339	A	T	0.362955	0.0528901	0.0343656	4.49e-26	8299	0.0131981	110.969
2-ketocaprylate	rs13410232	T	A	-0.297847	0.223487	0.0183057	1.59e-59	8299	0.0307906	263.585
2-ketocaprylate	rs414700	G	T	0.139368	0.159188	0.0210051	3.25e-11	8299	0.00519955	43.3661
2-ketocaprylate	rs74637339	A	T	0.277383	0.0525451	0.0347503	1.44e-15	8299	0.00766091	64.0533
2-O-methylascorbic acid	rs4680	A	G	-0.441232	0.515549	0.0137517	1e-200	8299	0.0972487	893.793	Yes	37333177
2'-O-methylcytidine	rs10988162	C	T	0.624666	0.389115	0.0140212	1e-200	8299	0.185508	1889.72
2'-O-methyluridine	rs28373373	C	A	0.687698	0.396283	0.0143066	1e-200	8299	0.226289	2426.65
2-palmitoleoyl-GPC (16:1)*	rs603424	A	G	-0.146435	0.171751	0.0223924	6.17e-11	8299	0.0061007	50.9282	Yes	36357675
2-palmitoyl-GPC (16:0)*	rs61781291	A	T	0.130233	0.252872	0.0178697	3.15e-13	8299	0.00640867	53.5157
2R,3R-dihydroxybutyrate	rs1047891	A	C	-0.152264	0.309954	0.0165101	2.9e-20	8299	0.00991744	83.1093
2R,3R-dihydroxybutyrate	rs1426060	C	T	0.106336	0.318176	0.0165996	1.49e-10	8299	0.00490603	40.906
2R,3R-dihydroxybutyrate	rs55649245	A	G	-0.273941	0.301705	0.0164274	1.96e-62	8299	0.0316203	270.92	Yes	37277652
2-stearoyl-GPE (18:0)*	rs1077835	G	A	0.129118	0.217492	0.0190805	1.31e-11	8299	0.00567461	47.3509	Yes	36357675
2-stearoyl-GPE (18:0)*	rs174418	C	T	-0.118161	0.59371	0.016285	3.99e-13	8299	0.00673579	56.2659
2-stearoyl-GPE (18:0)*	rs61781291	A	T	0.121261	0.253029	0.018032	1.76e-11	8299	0.00555836	46.3754
3-(4-hydroxyphenyl)lactate	rs12602929	C	T	-0.161652	0.700061	0.0158478	1.98e-24	8299	0.0109739	92.0607
3,5-dichloro-2,6-dihydroxybenzoic acid	rs74904971	A	C	0.360986	0.110759	0.0237727	4.45e-52	8299	0.025669	218.587
3-amino-2-piperidone	rs11244629	G	A	-0.122642	0.769231	0.0178733	6.8e-12	8299	0.00534002	44.544
3-amino-2-piperidone	rs8056893	A	C	-0.113088	0.726812	0.0164772	6.73e-12	8299	0.00507863	42.3525
3-aminoisobutyrate	rs10774020	C	T	0.226744	0.660909	0.0157008	2.83e-47	8299	0.0230441	195.707	Yes	35347128
3-aminoisobutyrate	rs37379	G	A	-0.861227	0.899849	0.0233184	1e-200	8299	0.133687	1280.37
3beta-hydroxy-5-cholestenoate	rs1573558	T	C	0.320993	0.315688	0.016547	7.89e-84	8299	0.0445178	386.573
3beta-hydroxy-5-cholestenoate	rs79531664	C	T	0.440277	0.0125061	0.0698164	2.86e-10	8299	0.00478783	39.9157
3b-hydroxy-5-cholenoic acid	rs10426201	A	G	-0.161326	0.832017	0.0226011	9.47e-13	8299	0.00727505	60.8035
3-bromo-5-chloro-2,6-dihydroxybenzoic acid*	rs2231142	T	G	0.35612	0.111836	0.0236977	4.84e-51	8299	0.025194	214.437
3-carboxy-4-methyl-5-pentyl-2-furanpropionate (3-CMPFP)**	rs1341164	C	T	0.201407	0.282341	0.0168568	6.64e-33	8299	0.0164388	138.673
3-carboxy-4-methyl-5-pentyl-2-furanpropionate (3-CMPFP)**	rs72551330	C	T	0.617646	0.0146558	0.0631631	1.39e-22	8299	0.0110181	92.4357	Yes	35050183
3-carboxy-4-methyl-5-propyl-2-furanpropanoate (CMPF)	rs2328895	T	C	-0.101977	0.555367	0.0150763	1.34e-11	8299	0.0051359	42.8325
3-formylindole	rs10000291	T	C	0.0954508	0.377733	0.0151521	2.99e-10	8299	0.00428303	35.6891
3-formylindole	rs11647808	A	C	0.177857	0.0790336	0.026839	3.43e-11	8299	0.00460498	38.3843
3-formylindole	rs1165211	C	T	0.0995025	0.301662	0.015874	3.65e-10	8299	0.00417142	34.7553
3-formylindole	rs2977995	G	A	0.275053	0.747545	0.0164742	1.4e-62	8299	0.0285551	243.886	Yes	37277652
3-formylindole	rs5751777	T	C	0.382782	0.590567	0.0141867	2.42e-160	8299	0.0708574	632.738	Yes	37277652
3-hydroxy-2-ethylpropionate	rs10786187	G	A	0.129488	0.558642	0.0154587	5.46e-17	8299	0.00826825	69.1736
3-hydroxy-2-ethylpropionate	rs10820721	A	G	-0.120348	0.208868	0.0186145	1.01e-10	8299	0.00478662	39.9056	Yes	36357675
3-hydroxybutyroylglycine**	rs1047891	A	C	0.323747	0.310214	0.0153364	6.48e-99	8299	0.0448557	389.645	Yes	35347128
3-hydroxybutyroylglycine**	rs596603	G	T	-0.102531	0.57194	0.0145144	1.62e-12	8299	0.00514749	42.9297
3-hydroxybutyroylglycine**	rs7541058	T	C	0.155071	0.336896	0.0151517	1.39e-24	8299	0.0107441	90.1117
3-hydroxydecanoate	rs28415528	A	G	-0.209871	0.317899	0.016024	3.41e-39	8299	0.0191017	161.573	Yes	36357675
3-hydroxyhexanoate	rs7500220	G	A	0.155639	0.803359	0.0189043	1.83e-16	8299	0.00765333	63.9894
3-hydroxyhexanoylcarnitine (1)	rs1171617	T	G	0.173188	0.768598	0.0178359	2.73e-22	8299	0.0106692	89.477
3-hydroxyhexanoylcarnitine (1)	rs7541058	T	C	0.124184	0.336628	0.0155279	1.27e-15	8299	0.00688761	57.5428
3-hydroxylaurate	rs10788817	G	C	0.107101	0.601933	0.0152709	2.33e-12	8299	0.00549694	45.8602
3-hydroxyoctanoate	rs28415528	A	G	-0.119396	0.317791	0.0162643	2.12e-13	8299	0.00618114	51.6039	Yes	35050183
3-hydroxyoctanoylcarnitine (1)	rs924135	T	A	0.098981	0.611233	0.0155114	1.76e-10	8299	0.00465618	38.8131
3-hydroxyoctanoylcarnitine (2)	rs6944935	G	C	-0.105689	0.299231	0.0163229	9.49e-11	8299	0.00468458	39.0509
3-hydroxyoctanoylcarnitine (2)	rs924135	T	A	0.0960194	0.610785	0.0155454	6.55e-10	8299	0.00438355	36.5304
3-hydroxyoleoylcarnitine	rs7727038	T	C	-0.119161	0.554278	0.0155894	2.11e-14	8299	0.00701601	58.6231
3-hydroxysebacate	rs1126742	G	A	-0.251503	0.125154	0.023906	6.95e-26	8299	0.0138514	116.539	Yes	36357675
3-hydroxysebacate	rs7542137	T	C	0.103358	0.603252	0.0161578	1.59e-10	8299	0.00511366	42.6461
3-indoleglyoxylic acid	rs10988130	G	A	-0.232885	0.25	0.017906	1.13e-38	8299	0.0203383	172.25
3-indoleglyoxylic acid	rs5751777	T	C	0.319109	0.594707	0.0154785	1.96e-94	8299	0.0490886	428.313	Yes	37277652
3-methoxytyrosine	rs113945618	G	A	0.217756	0.224161	0.0173374	3.51e-36	8299	0.0164931	139.138
3-methoxytyrosine	rs4680	A	G	-0.0949509	0.514868	0.0145009	5.83e-11	8299	0.00450385	37.5375	Yes	35050183
3-methoxytyrosine	rs487624	A	C	-0.106399	0.426112	0.0147816	6.11e-13	8299	0.00553676	46.1943	Yes	36357675
3-methoxytyrosine	rs73695512	G	A	0.491729	0.017396	0.0549407	3.55e-19	8299	0.00826627	69.1569
3-methoxytyrosine	rs7719875	G	A	0.102985	0.402059	0.0148183	3.66e-12	8299	0.00509948	42.5273
3-methyl-2-oxobutyrate	rs1129043	C	T	-0.131118	0.576689	0.0157904	1.01e-16	8299	0.00839375	70.2324
3-methylcytidine	rs113618320	T	G	1.00398	0.136263	0.018234	1e-200	8299	0.237268	2581	Yes	37277652
3-methylglutaconate	rs1047891	A	C	0.367277	0.308798	0.0155481	2.29e-123	8299	0.0575833	506.962	Yes	37277652
3-methylglutaconate	rs1658972	T	C	-0.427783	0.141415	0.0210263	5.13e-92	8299	0.0444381	385.85
3-methylglutarylcarnitine (2)	rs1047891	A	C	0.312082	0.308908	0.015444	8.44e-91	8299	0.0415846	359.998	Yes	37333177
3-methylglutarylcarnitine (2)	rs11581518	G	A	-0.143505	0.225549	0.0175619	3.05e-16	8299	0.00719447	60.1251
3-methylglutarylcarnitine (2)	rs12208357	T	C	0.27557	0.069276	0.0283243	2.27e-22	8299	0.00979259	82.0526	Yes	36357675
3-methylglutarylcarnitine (2)	rs1755618	T	G	-0.356915	0.142552	0.0207775	3.88e-66	8299	0.0311416	266.687
3-methylglutarylcarnitine (2)	rs2297442	C	T	-0.106111	0.291032	0.0158781	2.34e-11	8299	0.00464642	38.7313
3-methylglutarylcarnitine (2)	rs35494829	C	T	0.158208	0.118816	0.0223605	1.49e-12	8299	0.00524117	43.7151
4-acetamidobutanoate	rs4921913	T	C	-0.318795	0.773189	0.0171256	2.42e-77	8299	0.0356453	306.681	Yes	33031748
4-allylphenol sulfate	rs9467618	T	C	0.12943	0.246538	0.0179115	4.97e-13	8299	0.00622365	51.961
4-cholesten-3-one	rs571550	A	G	-0.111096	0.505027	0.016775	3.53e-11	8299	0.00617054	51.5148
4-hydroxychlorothalonil	rs74904971	A	C	0.518013	0.110238	0.0236354	1.8e-106	8299	0.0526401	461.023	Yes	37277652
4-hydroxyglutamate	rs7078003	T	C	-0.164086	0.166528	0.0216295	3.29e-14	8299	0.00747397	62.4785	Yes	37277652
4-hydroxyphenylacetoylcarnitine	rs1171614	C	T	0.136588	0.77493	0.0193215	1.56e-12	8299	0.00650781	54.349
4-hydroxyphenylacetoylcarnitine	rs28415528	A	G	0.205443	0.324012	0.0168158	2.51e-34	8299	0.018489	156.293	Yes	37277652
4-hydroxyphenylacetylglutamine	rs12918852	T	C	0.112486	0.320998	0.0160489	2.4e-12	8299	0.0055157	46.0175
4-hydroxyphenylpyruvate	rs1154510	C	T	-0.159959	0.878363	0.024023	2.76e-11	8299	0.00546748	45.6131
4-methylhexanoylglutamine	rs7539246	G	C	-0.216327	0.280007	0.0201867	8.53e-27	8299	0.018869	159.567
4-oxo-retinoic acid	rs72551330	C	T	0.496596	0.0148607	0.0659387	5.03e-14	8299	0.0072206	60.3451
5,6-dihydrothymine	rs131807	C	G	0.108576	0.568684	0.0156046	3.45e-12	8299	0.00578315	48.2619
5,6-dihydrouridine	rs117958023	C	T	-0.431655	0.0122726	0.0664494	8.25e-11	8299	0.00451728	37.65
5,6-dihydrouridine	rs55990066	C	T	-0.282315	0.062868	0.0300068	5.04e-21	8299	0.00939136	78.6588	Yes	35347128
5-acetylamino-6-amino-3-methyluracil	rs1495741	A	G	-0.383631	0.773699	0.01834	3.69e-97	8299	0.0515366	450.834
5-acetylamino-6-amino-3-methyluracil	rs2472297	T	C	0.121476	0.250532	0.0180871	1.87e-11	8299	0.0055415	46.234	Yes	36357675
5-acetylamino-6-formylamino-3-methyluracil	rs1495741	A	G	-0.820025	0.766535	0.0168255	1e-200	8299	0.240679	2629.87
5alpha-androstan-3alpha,17alpha-diol monosulfate	rs148982377	C	T	-0.697993	0.0203304	0.0615151	7.7e-30	8299	0.019407	164.206
5alpha-androstan-3alpha,17alpha-diol monosulfate	rs62317882	C	T	-0.270511	0.615895	0.0182842	1.58e-49	8299	0.0346223	297.564
5alpha-androstan-3alpha,17alpha-diol monosulfate	rs9461218	A	G	0.137653	0.242251	0.0208152	3.76e-11	8299	0.00695652	58.1226
5alpha-androstan-3alpha,17beta-diol disulfate	rs28505302	T	C	-0.107283	0.391897	0.016712	1.37e-10	8299	0.00548581	45.7668
5alpha-androstan-3alpha,17beta-diol monosulfate (1)	rs112881196	G	C	-0.331812	0.0344918	0.042198	3.74e-15	8299	0.00733307	61.292
5alpha-androstan-3alpha,17beta-diol monosulfate (1)	rs148982377	C	T	-1.34016	0.0229968	0.0491022	5.1e-164	8299	0.0807062	728.406
5alpha-androstan-3alpha,17beta-diol monosulfate (1)	rs4149056	C	T	0.184183	0.158248	0.0208946	1.2e-18	8299	0.00903757	75.6685
5alpha-androstan-3alpha,17beta-diol monosulfate (1)	rs976058	C	T	0.169523	0.400327	0.0157906	6.92e-27	8299	0.013798	116.084
5alpha-androstan-3beta,17alpha-diol disulfate	rs10426201	A	G	0.176639	0.835448	0.0216381	3.26e-16	8299	0.00857878	71.7941
5alpha-androstan-3beta,17alpha-diol disulfate	rs148982377	C	T	-0.361228	0.0302966	0.0463807	6.79e-15	8299	0.007667	64.1046
5alpha-androstan-3beta,17alpha-diol disulfate	rs151227875	G	C	-0.149463	0.147737	0.0227676	5.21e-11	8299	0.00562549	46.9387
5alpha-androstan-3beta,17beta-diol disulfate	rs148982377	C	T	-0.671549	0.0334638	0.0356641	4.3e-79	8299	0.0291728	249.32
5alpha-androstan-3beta,17beta-diol disulfate	rs1871395	G	A	0.161015	0.157211	0.0178832	2.18e-19	8299	0.00687012	57.3957
5alpha-androstan-3beta,17beta-diol monosulfate (2)	rs112881196	G	C	-0.300298	0.0333192	0.0433173	4.13e-12	8299	0.00580915	48.4801
5alpha-androstan-3beta,17beta-diol monosulfate (2)	rs148982377	C	T	-1.09088	0.0207949	0.052914	1.97e-94	8299	0.0484635	422.581
5alpha-pregnan-3beta,20alpha-diol disulfate	rs6861226	G	A	0.266901	0.14683	0.02152	2.53e-35	8299	0.0178476	150.773
5alpha-pregnan-3beta,20alpha-diol monosulfate (2)	rs12659258	A	G	0.283184	0.144711	0.0218143	1.56e-38	8299	0.019851	168.039
5alpha-pregnan-3beta,20alpha-diol monosulfate (2)	rs2547233	G	A	-0.162959	0.833732	0.020847	5.41e-15	8299	0.00736244	61.5393
5alpha-pregnan-3beta,20beta-diol monosulfate (1)	rs10491431	A	C	0.511472	0.150026	0.0211274	1.79e-129	8299	0.0667184	593.136
5alpha-pregnan-3beta,20beta-diol monosulfate (1)	rs148982377	C	T	-0.300374	0.0336861	0.0430871	3.14e-12	8299	0.00587386	49.0234
5alpha-pregnan-3beta,20beta-diol monosulfate (1)	rs62142079	T	C	0.105069	0.4433	0.0157424	2.48e-11	8299	0.00544877	45.4561
5alpha-pregnan-diol disulfate	rs10491431	A	C	0.345496	0.188751	0.026958	1.33e-37	8299	0.0365561	314.814
5alpha-pregnan-diol disulfate	rs212100	C	T	0.20548	0.872848	0.0326396	3.07e-10	8299	0.00937197	78.4949
5-dodecenoylcarnitine (C12:1)	rs603424	A	G	-0.134179	0.172989	0.019941	1.71e-11	8299	0.00515144	42.9628	Yes	35347128
5-hydroxy-2-methylpyridine sulfate	rs2472297	T	C	0.11982	0.25237	0.0191752	4.14e-10	8299	0.00541768	45.1953
5-hydroxyindole sulfate	rs10179094	A	T	-0.114547	0.378291	0.0184296	5.12e-10	8299	0.00617178	51.5253
5-hydroxylysine	rs3885951	G	A	0.578606	0.0990508	0.0249628	7.46e-119	8299	0.0597522	527.27	Yes	37333177
5-methylthioadenosine (MTA)	rs1047891	A	C	-0.106771	0.310446	0.0162798	5.44e-11	8299	0.0048808	40.6946
5-methylthioadenosine (MTA)	rs9471975	C	T	0.0946975	0.579794	0.0151834	4.46e-10	8299	0.00436961	36.4138
5-methyluridine (ribothymidine)	rs131805	C	T	-0.572614	0.773949	0.0172896	1e-200	8299	0.114729	1075.27	Yes	37333177
5-methyluridine (ribothymidine)	rs7804178	C	A	0.144303	0.428195	0.0152307	2.68e-21	8299	0.0101969	85.4757
5-oxoproline	rs3935209	G	T	-0.821609	0.0852266	0.0259328	1e-200	8299	0.105257	976.049	Yes	37333177
6-bromotryptophan	rs1165181	A	T	-0.138282	0.292546	0.017096	6.04e-16	8299	0.00791505	66.1951
6-bromotryptophan	rs117463339	C	G	-0.90152	0.0297096	0.0451165	7.89e-89	8299	0.0468575	407.89	Yes	37277652
6-bromotryptophan	rs146532334	T	C	0.323697	0.0501832	0.035437	6.57e-20	8299	0.00998862	83.7118	Yes	37277652
6-bromotryptophan	rs61744423	C	T	-0.417786	0.0301756	0.045136	2.12e-20	8299	0.0102161	85.6382	Yes	35347128
6-bromotryptophan	rs7108760	G	A	-0.192515	0.825197	0.020513	6.29e-21	8299	0.0106922	89.6717
6-hydroxyindole sulfate	rs56113850	C	T	-0.109573	0.57613	0.0152194	6.04e-13	8299	0.00586395	48.9402	Yes	36357675
6-oxopiperidine-2-carboxylate	rs144272515	T	C	0.4316	0.0393913	0.0395703	1.07e-27	8299	0.0140974	118.639
6-oxopiperidine-2-carboxylate	rs7465260	A	T	0.549327	0.0872311	0.0268881	9.03e-93	8299	0.0480534	418.825
7-alpha-hydroxy-3-oxo-4-cholestenoate (7-Hoca)	rs4738684	G	A	0.111094	0.661893	0.0162687	8.57e-12	8299	0.00552399	46.0872
7-methylguanine	rs55754655	G	A	-0.157024	0.136452	0.021644	4.02e-13	8299	0.0058107	48.4932	Yes	36357675
7-methylxanthine	rs12148513	T	C	0.102616	0.360333	0.0165371	5.46e-10	8299	0.00485421	40.4718
acetylcarnitine (C2)	rs1171617	T	G	0.215613	0.769509	0.0180295	5.83e-33	8299	0.016491	139.12
acetylcarnitine (C2)	rs2631367	G	C	0.111841	0.522496	0.0149618	7.71e-14	8299	0.00624154	52.1113
acisoga	rs1049742	T	C	-0.268771	0.0752875	0.0298097	1.95e-19	8299	0.0100583	84.3016	Yes	36357675
acisoga	rs34622244	A	T	-0.155551	0.239891	0.0186276	6.79e-17	8299	0.008824	73.8645
acisoga	rs4617507	A	G	-0.154825	0.765302	0.0189419	2.99e-16	8299	0.00861102	72.0662
adenosine 3',5'-cyclic monophosphate (cAMP)	rs2054576	G	A	-0.187821	0.0905765	0.0290592	1.02e-10	8299	0.00581166	48.5012
adenosine 3',5'-cyclic monophosphate (cAMP)	rs9516557	A	G	-0.13884	0.69991	0.0182857	3.13e-14	8299	0.00809754	67.7337
adipoylcarnitine (C6-DC)	rs11578832	A	G	0.245781	0.227766	0.0175789	2.02e-44	8299	0.0212503	180.142
adipoylcarnitine (C6-DC)	rs34130495	A	G	0.355884	0.0273514	0.0459205	9.19e-15	8299	0.0067388	56.2911
adrenate (22:4n6)	rs174546	T	C	-0.182852	0.339156	0.0159898	2.78e-30	8299	0.0149875	126.243
alliin	rs10206899	C	T	-0.43067	0.198831	0.0205953	4.25e-97	8299	0.0590918	521.076
alpha-hydroxyisovalerate	rs10018448	G	A	0.0938716	0.530035	0.0148331	2.48e-10	8299	0.00439004	36.5848	Yes	36357675
alpha-hydroxyisovalerate	rs10802092	T	A	0.174872	0.592917	0.0149927	1.95e-31	8299	0.0147621	124.316	Yes	35347128
alpha-hydroxyisovalerate	rs2393791	T	C	-0.116179	0.618461	0.0152288	2.37e-14	8299	0.00636996	53.1904
alpha-hydroxyisovalerate	rs3802967	C	T	-0.258766	0.539467	0.01431	4.35e-73	8299	0.0332713	285.553
alpha-ketoglutarate	rs6124830	C	T	0.198649	0.191258	0.0197026	6.61e-24	8299	0.0122077	102.539
andro steroid monosulfate C19H28O6S (1)*	rs13198474	A	G	0.259274	0.0725665	0.0301369	7.75e-18	8299	0.0090483	75.7592
andro steroid monosulfate C19H28O6S (1)*	rs148982377	C	T	0.828762	0.0359946	0.0412966	1.39e-89	8299	0.0476658	415.277
androstenediol (3alpha, 17alpha) monosulfate (3)	rs148982377	C	T	-0.839892	0.0331823	0.0366854	5.28e-116	8299	0.0452614	393.337
androstenediol (3alpha, 17alpha) monosulfate (3)	rs182566136	T	C	-0.213333	0.120518	0.0208908	1.76e-24	8299	0.00964773	80.827
androstenediol (3alpha, 17alpha) monosulfate (3)	rs2278921	G	T	-0.190591	0.63825	0.014452	1.03e-39	8299	0.0167739	141.547
androstenediol (3beta,17beta) disulfate (1)	rs148982377	C	T	-0.315633	0.034285	0.0382084	1.45e-16	8299	0.00659702	55.099
androstenediol (3beta,17beta) disulfate (2)	rs1165195	G	T	-0.0909328	0.555142	0.0137866	4.23e-11	8299	0.0040841	34.0248
androstenediol (3beta,17beta) disulfate (2)	rs74827952	A	G	-0.131323	0.14828	0.0194131	1.34e-11	8299	0.00435603	36.3001
androstenediol (3beta,17beta) monosulfate (1)	rs148982377	C	T	-0.381595	0.0340119	0.0370389	6.86e-25	8299	0.00956837	80.1557
androstenediol (3beta,17beta) monosulfate (2)	rs1165200	A	G	0.110028	0.760259	0.0175101	3.31e-10	8299	0.00441306	36.7775
androstenediol (3beta,17beta) monosulfate (2)	rs148982377	C	T	-0.346968	0.0343521	0.0409292	2.31e-17	8299	0.00798695	66.8013
androsterone glucuronide	rs9282858	T	C	-0.343361	0.0330396	0.0372578	3.09e-20	8299	0.00753313	62.9768
androsterone sulfate	rs10020631	A	G	-0.178664	0.238582	0.0173416	6.86e-25	8299	0.0115975	97.3536
androsterone sulfate	rs148982377	C	T	-1.50358	0.0325487	0.038262	1e-200	8299	0.142379	1377.44
androsterone sulfate	rs72787511	C	G	-0.276905	0.0341314	0.0408325	1.19e-11	8299	0.0050555	42.1586
androsterone sulfate	rs77227535	T	C	-0.512425	0.0119339	0.0679936	4.83e-14	8299	0.0061924	51.6985
arabonate/xylonate	rs2847153	A	G	-0.148619	0.199817	0.0180013	1.51e-16	8299	0.00706318	59.0201
arachidonate (20:4n6)	rs102275	C	T	-0.313782	0.346261	0.0155465	1.37e-90	8299	0.0445753	387.096
arachidonoylcarnitine (C20:4)	rs1171614	C	T	0.159195	0.770986	0.0179704	8.09e-19	8299	0.00894947	74.9243
arachidonoylcarnitine (C20:4)	rs12210538	G	A	-0.466221	0.237234	0.0165826	6.41e-174	8299	0.0786651	708.411	Yes	37277652
arachidonoylcarnitine (C20:4)	rs2229738	T	C	0.237725	0.0700598	0.0287409	1.32e-16	8299	0.00736383	61.5509	Yes	35347128
arachidonoylcholine	rs99780	T	C	-0.1932	0.343393	0.0160993	3.53e-33	8299	0.0168322	142.048
arachidoylcarnitine (C20)*	rs6860806	G	A	-0.127574	0.552356	0.0160125	1.62e-15	8299	0.00804834	67.3189
argininate*	rs13107325	T	C	0.253074	0.0739321	0.0284978	6.66e-19	8299	0.00877003	73.4087	Yes	37277652
argininate*	rs80254170	G	A	-0.212112	0.0749574	0.028038	3.87e-14	8299	0.00623931	52.0926
arginine	rs2182168	G	C	0.136551	0.353996	0.0159986	1.4e-17	8299	0.00852812	71.3664
arginine	rs2246012	C	T	0.173255	0.160467	0.0207597	7.08e-17	8299	0.0080877	67.6508
arginine	rs4502705	A	G	0.102465	0.637639	0.01622	2.66e-10	8299	0.00485174	40.4511
ascorbic acid 2-sulfate	rs144009214	T	C	-0.392398	0.0171599	0.0579718	1.3e-11	8299	0.00519375	43.3175
asparagine	rs115395195	A	G	-0.171498	0.123527	0.0231446	1.26e-13	8299	0.00636867	53.1795
asparagine	rs28393117	T	C	0.121884	0.738568	0.0176103	4.48e-12	8299	0.00573684	47.8732
asparagine	rs8012505	G	C	0.630602	0.128388	0.0219561	2.08e-181	8299	0.0889997	810.571	Yes	36357675
aspartate	rs1354034	C	T	0.162211	0.608981	0.0151931	1.31e-26	8299	0.0125312	105.291	Yes	35050183
behenoyl dihydrosphingomyelin (d18:0/22:0)*	rs2244608	G	A	0.119032	0.317642	0.0162114	2.1e-13	8299	0.00614197	51.2749
behenoyl dihydrosphingomyelin (d18:0/22:0)*	rs2954021	G	A	-0.118174	0.510282	0.0151257	5.59e-15	8299	0.00697959	58.3167
behenoylcarnitine (C22)*	rs6824723	G	A	0.191197	0.192109	0.0208226	4.22e-20	8299	0.0113473	95.2292
beta-alanine	rs6780429	C	A	-0.19402	0.454768	0.0155858	1.42e-35	8299	0.0186678	157.834
beta-citrylglutamate	rs489009	T	C	-0.40642	0.515178	0.0147553	5.22e-167	8299	0.0825125	746.175
beta-citrylglutamate	rs869417	C	T	0.14065	0.554716	0.0153046	3.93e-20	8299	0.00977276	81.8848
beta-hydroxyisovalerate	rs10888445	T	A	0.111273	0.605932	0.015421	5.37e-13	8299	0.00591296	49.3516
beta-hydroxyisovalerate	rs1154510	C	T	0.212962	0.879424	0.0227394	7.58e-21	8299	0.00961819	80.5771
beta-hydroxyisovalerate	rs6443851	G	A	-0.129202	0.674702	0.0160849	9.55e-16	8299	0.0073276	61.2459	Yes	35050183
beta-hydroxyisovalerate	rs77863699	C	T	0.355656	0.0238677	0.0490129	3.98e-13	8299	0.00589399	49.1924
beta-hydroxyisovaleroylcarnitine	rs1171617	T	G	0.116973	0.769098	0.0183559	1.86e-10	8299	0.00485971	40.5179
beta-hydroxyisovaleroylcarnitine	rs635620	G	A	0.132252	0.293437	0.0165809	1.51e-15	8299	0.00725271	60.6154
betaine	rs1047891	A	C	-0.1561	0.30915	0.0160982	3.11e-22	8299	0.0104085	87.2678	Yes	37277652
betaine	rs11061978	T	C	-0.198148	0.471475	0.0149245	3.16e-40	8299	0.0195674	165.591
betaine	rs595653	A	G	0.208733	0.506036	0.0146443	4.26e-46	8299	0.0217816	184.746
betaine	rs746900	A	T	-0.101258	0.529823	0.0149067	1.1e-11	8299	0.00510835	42.6016
bilirubin (E,E)*	rs1871395	G	A	0.134689	0.156413	0.020857	1.06e-10	8299	0.00478737	39.9119
bilirubin (E,E)*	rs887829	T	C	0.597461	0.322674	0.0149484	1e-200	8299	0.156031	1533.93	Yes	35050183
bilirubin (E,Z or Z,E)*	rs1871395	G	A	0.217989	0.156707	0.0204943	2.01e-26	8299	0.0125593	105.53
bilirubin (Z,Z)	rs17863795	C	T	-0.450453	0.0590948	0.031343	7.79e-47	8299	0.0225644	191.539
bilirubin (Z,Z)	rs67981690	G	A	0.163358	0.131476	0.0221853	1.79e-13	8299	0.00609451	50.8763
bilirubin degradation product, C16H18N2O5 (1)**	rs887829	T	C	0.55573	0.32977	0.0152095	1e-200	8299	0.136519	1311.78	Yes	37277652
bilirubin degradation product, C16H18N2O5 (2)**	rs887829	T	C	0.538951	0.323711	0.015038	1e-200	8299	0.12718	1208.97	Yes	37277652
bilirubin degradation product, C16H18N2O5 (3)**	rs887829	T	C	0.564314	0.327891	0.0150343	1e-200	8299	0.140359	1354.71
bilirubin degradation product, C16H18N2O5 (4)**	rs887829	T	C	0.537828	0.324951	0.015121	1e-200	8299	0.126902	1205.95	Yes	37277652
bilirubin degradation product, C17H18N2O4 (3)**	rs887829	T	C	0.595385	0.324097	0.0145449	1e-200	8299	0.155305	1525.48	Yes	37277652
bilirubin degradation product, C17H20N2O5 (1)**	rs6742078	T	G	0.385524	0.323529	0.0156031	8.74e-135	8299	0.0650572	577.34
bilirubin degradation product, C17H20N2O5 (2)**	rs887829	T	C	0.39072	0.32436	0.0155622	4.17e-139	8299	0.066912	594.98	Yes	37277652
biliverdin	rs1871395	G	A	0.157055	0.156372	0.0198732	2.73e-15	8299	0.00650794	54.3501
branched-chain, straight-chain, or cyclopropyl 12:1 fatty acid*	rs151154986	A	G	-0.479922	0.029344	0.0437033	4.7e-28	8299	0.0131207	110.31	Yes	37277652
butyrate/isobutyrate (4:0)	rs1799958	A	G	0.127412	0.266442	0.0175625	4.02e-13	8299	0.00634582	52.9875
butyrylcarnitine (C4)	rs1171617	T	G	0.216835	0.768613	0.018523	1.18e-31	8299	0.0167238	141.118
butyrylcarnitine (C4)	rs12208357	T	C	-0.198664	0.0700273	0.0299419	3.25e-11	8299	0.00514051	42.8712	Yes	37277652
butyrylcarnitine (C4)	rs3916	C	G	0.923381	0.263947	0.0143748	1e-200	8299	0.331297	4110.6
butyrylglycine	rs1047891	A	C	0.297264	0.32329	0.0190512	6.9e-55	8299	0.0386642	333.699
butyrylglycine	rs2014355	C	T	0.557922	0.294337	0.0183717	1e-200	8299	0.129306	1232.18
campesterol	rs4299376	T	G	-0.370839	0.663683	0.019903	1.76e-77	8299	0.0613918	542.684
campesterol	rs532436	G	A	-0.171453	0.79813	0.0239241	7.69e-13	8299	0.00947252	79.3451
caprylate (8:0)	rs12094842	A	G	-0.124724	0.311615	0.016557	4.96e-14	8299	0.0066739	55.7454
carboxyethyl-GABA	rs1165152	G	A	-0.137002	0.554937	0.0153637	4.78e-19	8299	0.00927148	77.6453
carboxyethyl-GABA	rs62492368	A	G	0.146094	0.304096	0.0167314	2.51e-18	8299	0.00903347	75.634
carnitine	rs1171617	T	G	0.443332	0.770118	0.0179927	4.76e-134	8299	0.0695906	620.579	Yes	35050183
carnitine	rs149235996	G	A	-0.56909	0.0120372	0.0700396	4.46e-16	8299	0.00770297	64.4076
carnitine	rs7705826	G	T	0.199276	0.833702	0.0204928	2.38e-22	8299	0.0110113	92.3778
carotene diol (1)	rs10846742	A	G	-0.143552	0.832123	0.0208154	5.33e-12	8299	0.00575741	48.0459
carotene diol (1)	rs9708919	T	C	0.246529	0.480938	0.0153225	3.03e-58	8299	0.0303441	259.644
carotene diol (2)	rs10846744	C	G	0.138929	0.155283	0.0213945	8.38e-11	8299	0.0050635	42.2257	Yes	35347128
carotene diol (2)	rs12927647	C	A	-0.229256	0.499364	0.015315	1.16e-50	8299	0.0262791	223.922
carotene diol (3)	rs12927647	C	A	-0.20669	0.498706	0.0159863	3.08e-38	8299	0.0213602	181.094
ceramide (d18:1/14:0, d16:1/16:0)*	rs7160525	A	G	0.258143	0.168905	0.021654	9.17e-33	8299	0.0187087	158.186	Yes	37277652
ceramide (d18:1/17:0, d17:1/18:0)*	rs12879147	A	G	0.172157	0.128344	0.0265579	9.03e-11	8299	0.00663132	55.3874
cerotoylcarnitine (C26)*	rs11242109	T	G	-0.133706	0.477149	0.0150117	5.25e-19	8299	0.00891998	74.6752
cerotoylcarnitine (C26)*	rs112549564	T	C	0.291343	0.109164	0.0238196	2.12e-34	8299	0.0165088	139.273
cerotoylcarnitine (C26)*	rs12210538	G	A	-0.24632	0.238909	0.0173304	7.59e-46	8299	0.0220647	187.202	Yes	37277652
cholic acid glucuronide	rs34164133	T	C	0.33024	0.755324	0.0279635	3.48e-32	8299	0.0403101	348.501
choline	rs11656215	T	C	-0.114099	0.525968	0.0146363	6.41e-15	8299	0.00649173	54.2139
choline phosphate	rs1780318	T	A	0.302469	0.943518	0.0332792	1e-19	8299	0.00975106	81.7012
cinnamoylglycine	rs1047891	A	C	0.208299	0.311731	0.0165444	2.39e-36	8299	0.0186184	157.408	Yes	36357675
cis-3,4-methyleneheptanoate	rs1564348	C	T	-0.14775	0.163095	0.0206757	8.93e-13	8299	0.00595939	49.7415
cis-3,4-methyleneheptanoylcarnitine	rs1171615	T	C	0.151311	0.77086	0.0184204	2.13e-16	8299	0.00808812	67.6543
cis-3,4-methyleneheptanoylcarnitine	rs12208357	T	C	-0.28205	0.0695037	0.0295382	1.31e-21	8299	0.0102897	86.2617
cis-3,4-methyleneheptanoylcarnitine	rs2999541	C	G	-0.102003	0.625607	0.0156807	7.77e-11	8299	0.004874	40.6376
cis-3,4-methyleneheptanoylglycine	rs1047891	A	C	0.386311	0.310938	0.0160956	2.71e-127	8299	0.0639494	566.837
cis-3,4-methyleneheptanoylglycine	rs324420	A	C	0.135759	0.209363	0.0188026	5.19e-13	8299	0.00610161	50.9358	Yes	37277652
cis-3,4-methyleneheptanoylglycine	rs596603	G	T	-0.140846	0.571464	0.0153354	4.14e-20	8299	0.00971617	81.406
cis-4-decenoate (10:1n6)*	rs2185152	T	C	-0.327315	0.306872	0.015904	4.09e-94	8299	0.0455756	396.198
cis-4-decenoate (10:1n6)*	rs28415528	A	G	-0.409002	0.315747	0.0157791	3.91e-148	8299	0.0722831	646.461	Yes	35050183
cis-4-decenoylcarnitine (C10:1)	rs2062541	A	G	0.109717	0.610916	0.0156815	2.62e-12	8299	0.00572272	47.7547
cis-4-decenoylcarnitine (C10:1)	rs2185152	T	C	-0.391436	0.3083	0.0155278	3.21e-140	8299	0.0653496	580.116
cis-4-decenoylcarnitine (C10:1)	rs6839534	A	C	-0.142372	0.294484	0.016357	3.2e-18	8299	0.00842263	70.4762
citrate	rs1771540	A	T	-0.149545	0.623694	0.0153285	1.74e-22	8299	0.0104975	88.0219
citrate	rs75448233	T	C	0.269253	0.0545377	0.0330249	3.55e-16	8299	0.00747639	62.4989
citrulline	rs10901047	C	T	0.105952	0.41653	0.0160104	3.65e-11	8299	0.00545649	45.5209	Yes	35050183
citrulline	rs3732055	C	A	0.0990075	0.475991	0.0153445	1.1e-10	8299	0.00488994	40.7712
cortisol	rs4491436	C	A	0.122851	0.205472	0.018762	5.84e-11	8299	0.00492776	41.0881
cortolone glucuronide (1)	rs11252866	T	C	-0.296928	0.0900459	0.0256737	6.17e-31	8299	0.0144483	121.635
cortolone glucuronide (1)	rs9994887	G	A	0.106142	0.471015	0.0148019	7.45e-13	8299	0.00561413	46.8434
creatine	rs1047891	A	C	0.20419	0.309685	0.0151579	2.32e-41	8299	0.0178265	150.591	Yes	36357675
creatine	rs1145086	G	A	0.107918	0.364685	0.0146647	1.85e-13	8299	0.00539666	45.019
cys-gly, oxidized	rs1126464	C	G	0.453525	0.22282	0.0179271	3.34e-141	8299	0.0712374	636.392	Yes	35347128
cys-gly, oxidized	rs924135	T	A	0.204434	0.610643	0.0156099	3.45e-39	8299	0.0198734	168.233	Yes	35347128
cystathionine	rs28941785	T	C	0.917097	0.0103061	0.075582	6.99e-34	8299	0.0171576	144.841	Yes	36357675
cysteine-glutathione disulfide	rs3859862	G	A	-0.289961	0.353678	0.0165156	5.28e-69	8299	0.0384385	331.673
cysteinylglycine	rs2062541	A	G	0.128506	0.610657	0.0158859	6e-16	8299	0.00785247	65.6676
cysteinylglycine	rs409170	G	A	-0.240429	0.612547	0.0157096	7.12e-53	8299	0.0274386	234.081	Yes	36357675
cysteinylglycine disulfide*	rs1126464	C	G	0.336744	0.223099	0.0181819	1.4e-76	8299	0.0393091	339.493
cysteinylglycine disulfide*	rs924135	T	A	0.165894	0.611138	0.0156424	2.81e-26	8299	0.0130806	109.968
cytidine	rs72754978	C	T	-0.225017	0.058627	0.0336174	2.18e-11	8299	0.00558882	46.631
decadienedioic acid (C10:2-DC)**	rs11621061	T	C	-0.632778	0.201461	0.0179256	1e-200	8299	0.128831	1226.98	Yes	35347128
decadienedioic acid (C10:2-DC)**	rs2328895	T	C	-0.163892	0.555391	0.0150858	1.71e-27	8299	0.0132655	111.543
decadienedioic acid (C10:2-DC)**	rs603424	A	G	-0.191326	0.175179	0.0197781	3.9e-22	8299	0.0105784	88.7073	Yes	35050183
decanoylcarnitine (C10)	rs17843966	C	A	-0.186164	0.264448	0.0169504	4.62e-28	8299	0.0134826	113.394
decanoylcarnitine (C10)	rs2062541	A	G	0.0979324	0.61116	0.0157383	4.89e-10	8299	0.00455836	37.9939
decanoylcarnitine (C10)	rs2185152	T	C	-0.300268	0.308399	0.0158298	3.1e-80	8299	0.0384607	331.872
dehydroepiandrosterone sulfate (DHEA-S)	rs148982377	C	T	-0.423259	0.034138	0.036657	7.69e-31	8299	0.011814	99.1923
dehydroepiandrosterone sulfate (DHEA-S)	rs955783	T	A	0.0868089	0.403268	0.013953	4.92e-10	8299	0.00362687	30.2017
deoxycarnitine	rs10774021	T	C	0.351263	0.651563	0.0141938	3.29e-135	8299	0.0560242	492.42	Yes	37277652
deoxycarnitine	rs1171615	T	C	0.142349	0.77054	0.0168286	2.7e-17	8299	0.00716541	59.8805	Yes	35347128
deoxycholic acid 12-sulfate*	rs17222723	A	T	-0.286615	0.0566025	0.0352469	4.24e-16	8299	0.0087732	73.4355
deoxycholic acid 12-sulfate*	rs4149056	C	T	0.406891	0.160813	0.0215012	7.22e-80	8299	0.0446854	388.097	Yes	37277652
deoxycholic acid 12-sulfate*	rs76531193	A	T	-0.219784	0.156727	0.022263	5.5e-23	8299	0.0127683	107.309
deoxycholic acid glucuronide	rs4149056	C	T	0.379336	0.156879	0.0204512	8.41e-77	8299	0.0380656	328.328
deoxycholic acid glucuronide	rs62317882	C	T	0.808412	0.657591	0.0144116	1e-200	8299	0.294304	3460.19
dihomo-linolenate (20:3n3 or n6)	rs61897793	A	G	0.147371	0.180927	0.0194276	3.31e-14	8299	0.00643695	53.7534
dihomo-linolenoylcarnitine (C20:3n3 or 6)*	rs1171617	T	G	0.138049	0.768522	0.0183464	5.29e-14	8299	0.00678051	56.642
dihomo-linolenoylcarnitine (C20:3n3 or 6)*	rs12210538	G	A	-0.464559	0.23765	0.0170007	2.09e-164	8299	0.0781995	703.863	Yes	37277652
dihomo-linolenoylcarnitine (C20:3n3 or 6)*	rs2199680	T	A	0.137276	0.161956	0.0206358	2.89e-11	8299	0.00511544	42.661
dihomo-linolenoylcarnitine (C20:3n3 or 6)*	rs2229738	T	C	0.217219	0.0705184	0.0293891	1.46e-13	8299	0.00618542	51.6398	Yes	35347128
dihomo-linolenoylcarnitine (C20:3n3 or 6)*	rs274556	G	A	0.246284	0.294303	0.0163898	4.91e-51	8299	0.0251951	214.446
dihomo-linolenoylcarnitine (C20:3n3 or 6)*	rs4985124	G	T	-0.137514	0.300458	0.016418	5.48e-17	8299	0.00794916	66.4827
dihomo-linolenoylcarnitine (C20:3n3 or 6)*	rs61897793	A	G	0.238748	0.180379	0.0195707	3.14e-34	8299	0.0168542	142.237
dihomo-linoleoylcarnitine (C20:2)*	rs12210538	G	A	-0.317629	0.235201	0.017681	3.7e-72	8299	0.0362958	312.489	Yes	37277652
dihomo-linoleoylcarnitine (C20:2)*	rs156403	G	A	-0.167644	0.704851	0.0167219	1.18e-23	8299	0.0116935	98.1689
dihydroorotate	rs2236659	G	A	0.262542	0.0407403	0.0385826	1.01e-11	8299	0.00538751	44.9423
dihydroorotate	rs35942	C	G	-0.133652	0.848965	0.0215477	5.55e-10	8299	0.00458087	38.1824
dihydroorotate	rs61861927	A	G	0.123615	0.381465	0.0158109	5.35e-15	8299	0.00721093	60.2636
dihydroorotate	rs7920657	A	T	-0.114296	0.228062	0.0181708	3.17e-10	8299	0.00459968	38.3399
dihydroorotate	rs8032081	G	A	-0.290941	0.383772	0.0155302	2.62e-78	8299	0.0400364	346.036
dimethylarginine (SDMA + ADMA)	rs11161609	T	G	-0.0981957	0.566556	0.0149412	4.96e-11	8299	0.00473577	39.4797
dimethylarginine (SDMA + ADMA)	rs37370	T	C	-0.244251	0.902093	0.0246942	4.55e-23	8299	0.0105382	88.3669	Yes	36357675
dimethylglycine	rs248386	A	C	0.406765	0.179763	0.0187732	4.17e-104	8299	0.0487929	425.601	Yes	37333177
dimethylglycine	rs79495512	C	T	0.191685	0.0869618	0.0262798	3.01e-13	8299	0.00583477	48.6952	Yes	35347128
docosapentaenoate (n3 DPA; 22:5n3)	rs4246215	T	G	-0.142925	0.352689	0.0154109	1.79e-20	8299	0.0093272	78.1164	Yes	35050183
docosapentaenoate (n6 DPA; 22:5n6)	rs174570	T	C	-0.162184	0.131023	0.0231642	2.53e-12	8299	0.00598966	49.9956	Yes	33031748
docosatrienoate (22:3n3)	rs61897793	A	G	0.279215	0.202784	0.0213512	4.44e-39	8299	0.0252068	214.549
docosatrienoate (22:3n6)*	rs174533	A	G	-0.194368	0.280651	0.0214861	1.48e-19	8299	0.0152541	128.524
dodecadienoate (12:2)*	rs11644358	A	G	0.162427	0.148718	0.0211176	1.45e-14	8299	0.00668011	55.7976
dodecadienoate (12:2)*	rs151154986	A	G	-0.604805	0.0295118	0.0437026	1.48e-43	8299	0.020953	177.568	Yes	37277652
dodecadienoate (12:2)*	rs2338201	C	G	0.11876	0.605298	0.0152413	6.6e-15	8299	0.00673921	56.2946	Yes	35050183
dodecanedioate (C12-DC)	rs1126743	A	G	0.136271	0.791893	0.0185101	1.81e-13	8299	0.00612054	51.0949
dodecenedioate (C12:1-DC)*	rs11585983	C	T	0.130435	0.792497	0.0185658	2.13e-12	8299	0.00559552	46.6873
dodecenedioate (C12:1-DC)*	rs11626972	G	A	-0.191563	0.422976	0.0152189	2.48e-36	8299	0.0179128	151.333	Yes	35347128
eicosanedioate (C20-DC)	rs58310495	T	C	0.16543	0.1559	0.020708	1.36e-15	8299	0.00720275	60.1948
eicosapentaenoate (EPA; 20:5n3)	rs174546	T	C	-0.205114	0.339212	0.0155289	7.83e-40	8299	0.0188605	159.494
eicosenedioate (C20:1-DC)*	rs12318075	G	T	0.348161	0.167049	0.0201158	4.11e-67	8299	0.0337329	289.653
eicosenoylcarnitine (C20:1)*	rs12210538	G	A	-0.159442	0.238098	0.0175029	8.28e-20	8299	0.00922338	77.2388	Yes	35347128
epiandrosterone sulfate	rs148982377	C	T	-1.32238	0.0331943	0.0376602	1e-200	8299	0.112239	1048.99
epiandrosterone sulfate	rs77227535	T	C	-0.422097	0.0119456	0.0664662	2.15e-10	8299	0.00420575	35.0425
epiandrosterone sulfate	rs969114	G	A	0.0958139	0.408762	0.0149277	1.38e-10	8299	0.00443731	36.9805
ergothioneine	rs12210538	G	A	0.199498	0.239871	0.0177735	3.09e-29	8299	0.0145135	122.192	Yes	36357675
ergothioneine	rs273913	C	T	0.148456	0.620913	0.0157804	5.08e-21	8299	0.0103752	86.9853
erythritol	rs72692616	A	G	-0.333531	0.0535583	0.0319348	1.56e-25	8299	0.0112778	94.6389
erythronate*	rs73840299	T	C	-0.207994	0.123148	0.0211326	7.4e-23	8299	0.00934298	78.2498
ethyl beta-glucopyranoside	rs181558	G	A	-0.517415	0.851206	0.0213548	1.09e-129	8299	0.0678154	603.597	Yes	35347128
ethylmalonate	rs12080335	C	T	0.190796	0.111358	0.0240265	2e-15	8299	0.00720471	60.2113
ethylmalonate	rs1799958	A	G	1.03014	0.262829	0.0131042	1e-200	8299	0.41121	5794.62	Yes	37333177
ethylmalonate	rs72817412	T	C	0.324498	0.0430811	0.0375085	5.09e-18	8299	0.00868192	72.6648	Yes	35050183
etiocholanolone glucuronide	rs138529890	A	G	0.300052	0.0346446	0.0421122	1.04e-12	8299	0.00602207	50.2678
etiocholanolone glucuronide	rs141232858	C	A	0.846441	0.0595802	0.0308893	2.57e-165	8299	0.0802873	724.296
etiocholanolone glucuronide	rs148982377	C	T	-0.30445	0.0322643	0.0433578	2.19e-12	8299	0.00578817	48.304
etiocholanolone glucuronide	rs72794638	C	T	0.433765	0.0183451	0.0563676	1.41e-14	8299	0.00677669	56.6099
ferulic acid 4-sulfate	rs2762353	G	A	0.30171	0.562064	0.0161178	3.46e-78	8299	0.0448132	389.259	Yes	36357675
flavin adenine dinucleotide (FAD)	rs2706762	T	C	-0.501154	0.14152	0.0247027	1.66e-91	8299	0.0610268	539.248	Yes	35347128
flavin adenine dinucleotide (FAD)	rs62395307	A	G	0.260115	0.0543113	0.0396727	5.51e-11	8299	0.00695023	58.0697
furaneol sulfate	rs151232	C	T	-0.241609	0.504438	0.0181587	2.15e-40	8299	0.0291852	249.429	Yes	37277652
galactonate	rs1446585	G	A	-0.121817	0.322523	0.0166585	2.62e-13	8299	0.00648487	54.1561
gamma-CEHC	rs2108622	T	C	-0.303931	0.296132	0.0164749	5.4e-76	8299	0.0385085	332.301	Yes	35050183
gamma-CEHC glucuronide*	rs2108622	T	C	-0.211418	0.274106	0.0196247	4.61e-27	8299	0.0177871	150.252
gamma-glutamyl-alpha-lysine	rs60296118	T	C	-0.23204	0.0542739	0.0339889	8.67e-12	8299	0.00552729	46.1148
gamma-glutamylcitrulline*	rs35594	A	G	-0.115555	0.282336	0.0174221	3.3e-11	8299	0.00541122	45.1411
gamma-glutamylcitrulline*	rs3732055	C	A	0.0996742	0.475947	0.0155205	1.34e-10	8299	0.00495598	41.3245
gamma-glutamylglutamate	rs10948077	C	A	0.0974923	0.555738	0.0151682	1.3e-10	8299	0.00469332	39.1241
gamma-glutamylglutamate	rs3859862	G	A	-0.108569	0.356992	0.0159844	1.1e-11	8299	0.00541149	45.1434
gamma-glutamylglutamine	rs2657879	G	A	-0.21245	0.194492	0.0193581	5.06e-28	8299	0.0141421	119.021
gamma-glutamylglutamine	rs924138	C	T	0.116171	0.610616	0.0161686	6.72e-13	8299	0.00641759	53.5906
gamma-glutamylglycine	rs1047891	A	C	0.48432	0.30857	0.0154368	1e-200	8299	0.100091	922.825	Yes	37277652
gamma-glutamylthreonine	rs1260326	C	T	0.106396	0.587798	0.0158301	1.8e-11	8299	0.00548553	45.7645	Yes	35050183
gamma-glutamyltryptophan	rs6004193	C	T	-0.118486	0.366134	0.0164246	5.44e-13	8299	0.00651631	54.4204
gamma-glutamyltyrosine	rs12206654	C	T	0.188854	0.144701	0.0219253	7.09e-18	8299	0.00882819	73.8999
gamma-glutamyltyrosine	rs150851429	C	G	0.415012	0.0149847	0.0629792	4.41e-11	8299	0.00508443	42.4011
gamma-glutamylvaline	rs274554	C	T	-0.152825	0.838569	0.020322	5.47e-14	8299	0.00632331	52.7984
gluconate	rs28364331	G	A	-0.995959	0.0144219	0.0607836	2.43e-60	8299	0.0281985	240.752	Yes	37277652
glucuronide of piperine metabolite C17H21NO3 (3)*	rs174695	T	C	-0.174947	0.440492	0.0178496	1.11e-22	8299	0.0150865	127.09	Yes	35347128
glucuronide of piperine metabolite C17H21NO3 (4)*	rs174695	T	C	-0.196419	0.448614	0.0161254	3.94e-34	8299	0.0190865	161.442	Yes	35347128
glucuronide of piperine metabolite C17H21NO3 (5)*	rs174695	T	C	-0.183984	0.439702	0.0178467	6.41e-25	8299	0.0166789	140.732	Yes	35347128
glutamate	rs62354638	A	G	-0.267639	0.0318969	0.0413865	1e-10	8299	0.00442383	36.8677
glutamine	rs1260326	C	T	0.0988167	0.587321	0.0157656	3.66e-10	8299	0.00473346	39.4603
glutamine	rs2657879	G	A	-0.289229	0.194795	0.0192309	4.03e-51	8299	0.0262421	223.598
glutamine conjugate of C6H10O2 (1)*	rs1890452	A	G	0.139952	0.338987	0.0158218	9.11e-19	8299	0.00877771	73.4736
glutamine conjugate of C6H10O2 (2)*	rs1890452	A	G	0.129157	0.336906	0.0154782	7.15e-17	8299	0.00745332	62.3046
glutamine conjugate of C7H12O2*	rs150404394	G	C	0.113153	0.336711	0.0158115	8.28e-13	8299	0.00571903	47.7237
glutamine_degradant*	rs10774021	T	C	0.147532	0.651764	0.0135304	1.11e-27	8299	0.00988022	82.7942
glutamine_degradant*	rs146767775	T	G	-0.497256	0.0118372	0.0592585	4.81e-17	8299	0.00578452	48.2734
glutamine_degradant*	rs17279437	A	G	0.238955	0.0990947	0.0212722	2.8e-29	8299	0.0101951	85.4601
glutamine_degradant*	rs715	C	T	-0.150822	0.306727	0.0139745	3.73e-27	8299	0.00967421	81.0511
glutarylcarnitine (C5-DC)	rs1047891	A	C	-0.102111	0.309205	0.0163686	4.43e-10	8299	0.00445421	37.1219
glutarylcarnitine (C5-DC)	rs1134688	G	T	-0.247742	0.228101	0.0178196	6.09e-44	8299	0.0216131	183.285
glutarylcarnitine (C5-DC)	rs2062541	A	G	0.116396	0.611229	0.015752	1.48e-13	8299	0.00643878	53.7688	Yes	35347128
glutarylcarnitine (C5-DC)	rs4873310	T	A	-0.218695	0.538476	0.0150094	4.32e-48	8299	0.0237721	202.04
glutarylcarnitine (C5-DC)	rs55936281	T	C	-0.130268	0.265345	0.0170435	2.12e-14	8299	0.00661607	55.2591
glutarylcarnitine (C5-DC)	rs74717771	C	T	-0.0983186	0.409674	0.0151683	9.06e-11	8299	0.00467554	38.9752
glutarylcarnitine (C5-DC)	rs78185702	T	C	0.205695	0.086938	0.0266881	1.28e-14	8299	0.00671719	56.1094
glutarylcarnitine (C5-DC)	rs8012	G	A	-0.308657	0.548997	0.014854	6.65e-96	8299	0.0471771	410.81	Yes	37333177
glutarylcarnitine (C5-DC)	rs8056893	A	C	-0.243374	0.726541	0.0167221	5.51e-48	8299	0.0235359	199.984
glycerate	rs62381616	T	C	-0.275712	0.0307627	0.044263	4.7e-10	8299	0.00453311	37.7825
glycerol 3-phosphate	rs1780318	T	A	0.448805	0.943146	0.0333781	3.25e-41	8299	0.0216016	183.185
glycerophosphoethanolamine	rs8138467	A	G	-0.28206	0.0541428	0.0337281	6.13e-17	8299	0.00814853	68.1638
glycerophosphorylcholine (GPC)	rs77692382	T	C	0.124343	0.249324	0.0177226	2.28e-12	8299	0.00578748	48.2982
glycine	rs1047891	A	C	0.574475	0.308122	0.0149118	1e-200	8299	0.14071	1358.64	Yes	37333177
glycine	rs2297442	C	T	-0.120226	0.291126	0.016222	1.25e-13	8299	0.00596591	49.7963
glycine conjugate of C10H12O2*	rs13200784	T	A	0.128732	0.255673	0.0204231	2.91e-10	8299	0.00630742	52.6648
glycine conjugate of C10H12O2*	rs2065996	A	G	0.149179	0.174817	0.0233265	1.6e-10	8299	0.00642065	53.6164
glycine conjugate of C10H14O2 (1)*	rs143966491	A	G	0.398383	0.0620609	0.032061	1.89e-35	8299	0.0184767	156.187
glycine conjugate of C10H14O2 (1)*	rs2130525	C	T	-0.119218	0.607041	0.015766	3.98e-14	8299	0.00678077	56.6441
glyco-beta-muricholate**	rs148982377	C	T	0.889039	0.0369674	0.0427024	2.89e-96	8299	0.0562771	494.775
glycochenodeoxycholate 3-sulfate	rs3794806	G	T	0.140148	0.332574	0.0162013	5.13e-18	8299	0.00871957	72.9827
glycochenodeoxycholate 3-sulfate	rs55971546	T	C	0.385491	0.0476396	0.0359146	7.08e-27	8299	0.0134843	113.408
glycochenodeoxycholate 3-sulfate	rs56398830	A	G	-0.487976	0.0131822	0.0673596	4.35e-13	8299	0.00619515	51.7216
glycochenodeoxycholate glucuronide (1)	rs3785912	T	C	-0.142035	0.349222	0.015955	5.47e-19	8299	0.0091697	76.7851
glycochenodeoxycholate glucuronide (1)	rs4149056	C	T	0.885028	0.153299	0.0186235	1e-200	8299	0.203336	2117.67	Yes	37277652
glycocholenate sulfate*	rs112344408	A	C	-0.47499	0.0591019	0.0320607	1.17e-49	8299	0.0250924	213.551	Yes	33031748
glycocholenate sulfate*	rs2724417	A	T	0.183286	0.316907	0.0164934	1.09e-28	8299	0.0145445	122.457	Yes	35050183
glycocholenate sulfate*	rs4149056	C	T	0.611847	0.156072	0.019827	1e-200	8299	0.0986157	907.731	Yes	37277652
glycodeoxycholate 3-sulfate	rs212100	C	T	0.250753	0.838906	0.0211885	2.59e-32	8299	0.0169948	143.443
glycodeoxycholate 3-sulfate	rs4149056	C	T	0.522597	0.155769	0.0206324	1.53e-141	8299	0.07183	642.096	Yes	35347128
glycodeoxycholate 3-sulfate	rs55971546	T	C	0.385342	0.0471698	0.0368116	1.21e-25	8299	0.0133476	112.243	Yes	37277652
glycohyocholate	rs3110095	T	C	0.108494	0.485567	0.0164438	4.17e-11	8299	0.00588057	49.0797
glycolithocholate sulfate*	rs4149056	C	T	0.222427	0.155798	0.0210234	3.69e-26	8299	0.0130141	109.402
glycolithocholate sulfate*	rs55971546	T	C	0.390013	0.0474	0.0363292	6.93e-27	8299	0.0137365	115.559	Yes	36357675
glycosyl ceramide (d18:1/20:0, d16:1/22:0)*	rs1871194	A	C	0.183716	0.538395	0.0159503	1.07e-30	8299	0.0167763	141.568
glycosyl ceramide (d18:1/20:0, d16:1/22:0)*	rs35818294	A	C	0.29805	0.176848	0.0199722	2.33e-50	8299	0.0258636	220.287	Yes	37277652
glycosyl ceramide (d18:1/20:0, d16:1/22:0)*	rs3750434	A	G	0.118903	0.425553	0.015437	1.33e-14	8299	0.00691225	57.7501
glycosyl ceramide (d18:1/20:0, d16:1/22:0)*	rs438568	G	A	-0.115929	0.615394	0.0156794	1.43e-13	8299	0.00636185	53.1222
glycosyl ceramide (d18:1/23:1, d17:1/24:1)*	rs35818294	A	C	0.189918	0.188629	0.0247935	1.86e-14	8299	0.0110405	92.626
glycosyl ceramide (d18:1/23:1, d17:1/24:1)*	rs7160525	A	G	0.158287	0.167425	0.0254379	4.89e-10	8299	0.00698496	58.3619
glycosyl ceramide (d18:2/24:1, d18:1/24:2)*	rs35818294	A	C	0.310981	0.176816	0.0194636	1.83e-57	8299	0.0281524	240.347	Yes	37277652
glycosyl ceramide (d18:2/24:1, d18:1/24:2)*	rs6811245	G	A	0.12248	0.356942	0.0155038	2.79e-15	8299	0.00688665	57.5348
glycosyl-N-(2-hydroxynervonoyl)-sphingosine (d18:1/24:1(2OH))*	rs1047891	A	C	0.108121	0.310591	0.0158522	9.07e-12	8299	0.00500629	41.7462
glycosyl-N-(2-hydroxynervonoyl)-sphingosine (d18:1/24:1(2OH))*	rs13116684	G	A	0.306432	0.211591	0.0175248	1.84e-68	8299	0.031329	268.344
glycosyl-N-(2-hydroxynervonoyl)-sphingosine (d18:1/24:1(2OH))*	rs1570249	A	G	0.133655	0.425868	0.0148223	1.93e-19	8299	0.00873549	73.1171
glycosyl-N-(2-hydroxynervonoyl)-sphingosine (d18:1/24:1(2OH))*	rs558813	T	C	0.189717	0.179955	0.0188637	8.53e-24	8299	0.0106229	89.0847
glycosyl-N-behenoyl-sphingadienine (d18:2/22:0)*	rs35818294	A	C	0.300353	0.176799	0.0198764	1.37e-51	8299	0.0262591	223.747	Yes	37277652
glycosyl-N-behenoyl-sphingadienine (d18:2/22:0)*	rs3750434	A	G	0.103985	0.425369	0.0153983	1.45e-11	8299	0.00528599	44.0909
glycosyl-N-behenoyl-sphingadienine (d18:2/22:0)*	rs4414928	G	C	0.182779	0.21187	0.0185805	7.79e-23	8299	0.0111571	93.6146
glycosyl-N-palmitoyl-sphingosine (d18:1/16:0)	rs35818294	A	C	0.333482	0.176294	0.02026	7.1e-61	8299	0.0322987	276.926	Yes	37277652
glycosyl-N-palmitoyl-sphingosine (d18:1/16:0)	rs41342544	C	T	-0.119409	0.232714	0.0182893	6.63e-11	8299	0.00509195	42.4641
glycosyl-N-palmitoyl-sphingosine (d18:1/16:0)	rs7659411	T	C	0.116376	0.356362	0.0159791	3.26e-13	8299	0.00621284	51.8702
glycosyl-N-stearoyl-sphingosine (d18:1/18:0)	rs10814274	T	C	0.138078	0.425939	0.0150874	5.6e-20	8299	0.00932362	78.0861	Yes	35050183
glycosyl-N-stearoyl-sphingosine (d18:1/18:0)	rs11736427	T	A	0.102369	0.36902	0.0154238	3.2e-11	8299	0.00488014	40.6891
glycosyl-N-stearoyl-sphingosine (d18:1/18:0)	rs1871194	A	C	0.115364	0.537967	0.0156978	2e-13	8299	0.00661606	55.259
glycosyl-N-stearoyl-sphingosine (d18:1/18:0)	rs2074798	C	T	-0.109868	0.645999	0.0156742	2.39e-12	8299	0.00552089	46.0611
glycosyl-N-stearoyl-sphingosine (d18:1/18:0)	rs35818294	A	C	0.241784	0.176737	0.0196559	8.96e-35	8299	0.0170118	143.59	Yes	37277652
glycosyl-N-tricosanoyl-sphingadienine (d18:2/23:0)*	rs9790720	A	T	0.225509	0.237476	0.0188351	4.93e-33	8299	0.0184175	155.677
glycoursodeoxycholic acid sulfate (1)	rs57743625	A	G	0.170554	0.175625	0.0223731	2.48e-14	8299	0.00842296	70.479
guanidinoacetate	rs11062102	C	T	0.127499	0.655088	0.0155718	2.66e-16	8299	0.00734601	61.4009	Yes	36357675
guanidinoacetate	rs34400381	A	G	-0.349215	0.033471	0.0404895	6.42e-18	8299	0.00789041	65.9874	Yes	36357675
guanidinoacetate	rs72629024	G	C	0.164008	0.144309	0.0210294	6.24e-15	8299	0.00664309	55.4864
hexadecanedioate (C16-DC)	rs4149056	C	T	0.515822	0.154974	0.0197078	5.33e-151	8299	0.0696881	621.514	Yes	37277652
hexadecenedioate (C16:1-DC)*	rs4149056	C	T	0.643057	0.154714	0.0197037	1e-200	8299	0.108159	1006.23	Yes	37277652
hexanoylcarnitine (C6)	rs1171617	T	G	0.152178	0.768951	0.0180475	3.4e-17	8299	0.0082288	68.8408
hexanoylcarnitine (C6)	rs2185152	T	C	-0.4316	0.30837	0.0153412	3.83e-174	8299	0.0794582	716.17	Yes	37277652
hexanoylcarnitine (C6)	rs2631367	G	C	0.104741	0.522736	0.0149388	2.36e-12	8299	0.005474	45.6677
hexanoylcarnitine (C6)	rs77010315	A	C	-0.452358	0.012084	0.0682548	3.41e-11	8299	0.00488568	40.7355
hexanoylglutamine	rs2817188	G	A	0.317579	0.558744	0.014934	2.37e-100	8299	0.0497321	434.222
hexanoylglutamine	rs77773255	A	G	-0.285023	0.306481	0.0160379	1.17e-70	8299	0.0345344	296.781
hexanoylglycine	rs1047891	A	C	0.325618	0.333361	0.018865	9.34e-67	8299	0.0471251	410.334	Yes	37277652
hexanoylglycine	rs7513363	G	A	-0.280778	0.312542	0.0188464	3.38e-50	8299	0.0338774	290.937
histidine betaine (hercynine)*	rs35260072	C	A	0.110493	0.433266	0.0166348	3.09e-11	8299	0.00599561	50.0456
homoarginine	rs1047891	A	C	-0.267116	0.30892	0.0153908	1.79e-67	8299	0.0304652	260.712	Yes	37277652
homoarginine	rs72623915	T	C	0.355872	0.256124	0.0159872	9.06e-110	8299	0.0482579	420.698
homocitrulline	rs8101881	T	C	0.254197	0.606808	0.0152966	5.17e-62	8299	0.0308338	263.967	Yes	33031748
homostachydrine*	rs2516788	C	G	0.187544	0.371705	0.0154083	4.4e-34	8299	0.0164285	138.584
homostachydrine*	rs74823953	T	C	-0.432514	0.0122841	0.0681367	2.19e-10	8299	0.00453948	37.8358
hydantoin-5-propionate	rs58909877	C	G	0.130945	0.192289	0.0194762	1.78e-11	8299	0.00532621	44.4282
hydantoin-5-propionate	rs7955759	A	G	0.124952	0.246983	0.0177719	2.05e-12	8299	0.00580749	48.4662
hydroxy-CMPF*	rs1177442	G	A	-0.109911	0.555481	0.015366	8.5e-13	8299	0.00596584	49.7957
hydroxypalmitoyl sphingomyelin (d18:1/16:0(OH))**	rs174568	T	C	0.281473	0.338794	0.0156069	1.03e-72	8299	0.0354957	305.346
hypotaurine	rs1366463	T	C	-0.0963758	0.529549	0.0146441	4.67e-11	8299	0.00462793	38.5764
hypotaurine	rs1595693	C	T	-0.114963	0.325344	0.0156569	2.09e-13	8299	0.00580191	48.4194
imidazole lactate	rs10774021	T	C	0.194878	0.651353	0.0158871	1.37e-34	8299	0.0172488	145.625	Yes	36357675
imidazole lactate	rs12601778	T	C	-0.107145	0.434368	0.0153104	2.59e-12	8299	0.00564112	47.0699
imidazole lactate	rs4150575	T	C	0.107027	0.688358	0.0165673	1.05e-10	8299	0.00491459	40.9777
imidazole lactate	rs7530513	A	G	0.397623	0.50267	0.0144873	7.69e-166	8299	0.0790498	712.173
imidazole propionate	rs11613331	A	G	0.128639	0.54595	0.0154882	9.93e-17	8299	0.00820412	68.6326
indole-3-carboxylate	rs72551330	C	T	0.515087	0.0172691	0.0744747	4.64e-12	8299	0.00900524	75.3955
indoleacetate	rs11575549	T	C	-0.37948	0.0179246	0.056925	2.62e-11	8299	0.00506993	42.2796
indoleacetoylcarnitine*	rs1171617	T	G	0.150283	0.771261	0.0189893	2.49e-15	8299	0.00796877	66.648	Yes	37277652
indoleacetoylcarnitine*	rs12924989	C	T	0.408759	0.0694516	0.0304871	5.46e-41	8299	0.0215966	183.142
indoleacetoylcarnitine*	rs28415528	A	G	0.155435	0.320447	0.0167291	1.52e-20	8299	0.0105222	88.2312
indoleacetylglutamine	rs4783531	G	T	-0.210169	0.682239	0.0186449	1.8e-29	8299	0.0191516	162.003
indoleacetylglutamine	rs7554832	A	T	0.164663	0.349423	0.0180343	6.82e-20	8299	0.0123274	103.557
indolebutyrate	rs1505100	T	A	-0.206969	0.259936	0.0235241	1.39e-18	8299	0.0164807	139.032
indolelactate	rs11647808	A	C	0.212473	0.0790114	0.0262875	6.34e-16	8299	0.00657024	54.8739
indolepropionate	rs8061485	C	T	-0.175473	0.278471	0.0171848	1.77e-24	8299	0.0123733	103.947
indolin-2-one	rs56113850	C	T	-0.167321	0.570252	0.0163687	1.58e-24	8299	0.0137218	115.434	Yes	36357675
isobutyrylcarnitine (C4)	rs1171616	T	G	0.143846	0.769799	0.0186464	1.22e-14	8299	0.00733348	61.2954
isobutyrylcarnitine (C4)	rs12208357	T	C	-0.460572	0.0692646	0.0297209	3.66e-54	8299	0.0273503	233.307	Yes	37277652
isobutyrylcarnitine (C4)	rs28504259	G	C	0.106097	0.352048	0.0163475	8.58e-11	8299	0.00513548	42.829
isobutyrylcarnitine (C4)	rs7111570	T	C	0.775156	0.0276081	0.0463532	8.94e-63	8299	0.0322616	276.598
isobutyrylglycine	rs1047891	A	C	0.226272	0.315507	0.0174476	1.84e-38	8299	0.0221141	187.63	Yes	37277652
isobutyrylglycine	rs7111570	T	C	0.380813	0.02861	0.0484631	3.91e-15	8299	0.00806056	67.4219	Yes	37277652
isovalerylcarnitine (C5)	rs2289329	C	T	-0.170244	0.383907	0.0151609	2.93e-29	8299	0.0137103	115.335
isovalerylcarnitine (C5)	rs273900	A	G	-0.179927	0.619835	0.0151695	1.88e-32	8299	0.0152571	128.549
isovalerylglycine	rs1047891	A	C	0.219408	0.313551	0.0179333	2.03e-34	8299	0.0207229	175.577	Yes	37277652
kynurenate	rs12921667	A	G	0.187106	0.0780737	0.0279306	2.1e-11	8299	0.00503972	42.0264
kynurenate	rs61825638	T	C	0.33555	0.246249	0.0171159	1.41e-85	8299	0.0417972	361.918	Yes	37277652
kynurenine	rs3184504	C	T	-0.108142	0.513669	0.0148104	2.84e-13	8299	0.00584298	48.7641
kynurenine	rs4843270	A	C	0.205627	0.265349	0.0165261	1.54e-35	8299	0.016485	139.069
kynurenine	rs61825638	T	C	0.130031	0.246402	0.0171027	2.89e-14	8299	0.00627925	52.4281	Yes	37277652
lactosyl-N-nervonoyl-sphingosine (d18:1/24:1)*	rs12352776	T	C	0.125436	0.311561	0.0164304	2.27e-14	8299	0.00674968	56.3826
lactosyl-N-nervonoyl-sphingosine (d18:1/24:1)*	rs12628919	A	G	-0.220611	0.0866869	0.0269099	2.44e-16	8299	0.00770651	64.4375
lactosyl-N-nervonoyl-sphingosine (d18:1/24:1)*	rs247617	A	C	0.0993477	0.326169	0.0160626	6.21e-10	8299	0.0043385	36.1534
lactosyl-N-nervonoyl-sphingosine (d18:1/24:1)*	rs3752246	C	G	0.370376	0.825923	0.0196507	3.05e-79	8299	0.0394454	340.718	Yes	35347128
lactosyl-N-palmitoyl-sphingosine (d18:1/16:0)	rs3752246	C	G	0.207514	0.825091	0.0200889	5.17e-25	8299	0.0124291	104.422	Yes	37277652
lactosyl-N-palmitoyl-sphingosine (d18:1/16:0)	rs4738038	G	A	0.100727	0.459881	0.0153861	5.89e-11	8299	0.0050403	42.0313
levulinoylcarnitine	rs1171616	T	G	0.137117	0.775482	0.0202439	1.26e-11	8299	0.0065469	54.6776
lignoceroylcarnitine (C24)*	rs2229738	T	C	0.188877	0.0700571	0.0300769	3.39e-10	8299	0.00464833	38.7473	Yes	35347128
lignoceroylcarnitine (C24)*	rs72795121	A	T	-0.114315	0.471372	0.0156068	2.39e-13	8299	0.00651254	54.3888
lignoceroylcarnitine (C24)*	rs7549319	T	C	-0.106413	0.352023	0.0161534	4.47e-11	8299	0.00516595	43.0844
lignoceroylcarnitine (C24)*	rs7656006	C	T	0.249772	0.188846	0.0197003	7.77e-37	8299	0.019113	161.67
linolenoylcarnitine (C18:3)*	rs12210538	G	A	-0.18284	0.238293	0.017486	1.37e-25	8299	0.0121359	101.928
linolenoylcarnitine (C18:3)*	rs2631367	G	C	0.102345	0.522988	0.0150745	1.13e-11	8299	0.00522618	43.5894
linoleoyl ethanolamide	rs324420	A	C	0.223529	0.21613	0.0194671	1.62e-30	8299	0.01693	142.887	Yes	35050183
linoleoyl-arachidonoyl-glycerol (18:2/20:4) [1]*	rs28456	G	A	-0.328142	0.30419	0.0169823	3.47e-83	8299	0.0455816	396.252
linoleoyl-arachidonoyl-glycerol (18:2/20:4) [1]*	rs3794991	T	C	-0.212829	0.0819161	0.0293598	4.2e-13	8299	0.00681308	56.9159
linoleoyl-arachidonoyl-glycerol (18:2/20:4) [1]*	rs75627662	T	C	0.200541	0.199508	0.0198647	5.79e-24	8299	0.0128456	107.967
linoleoyl-arachidonoyl-glycerol (18:2/20:4) [2]*	rs1651059	G	A	0.175082	0.086379	0.0281955	5.31e-10	8299	0.00483824	40.338
linoleoyl-arachidonoyl-glycerol (18:2/20:4) [2]*	rs174564	G	A	-0.326948	0.338294	0.0164738	1.18e-87	8299	0.0478571	417.028
linoleoyl-arachidonoyl-glycerol (18:2/20:4) [2]*	rs483082	T	G	0.181667	0.224952	0.0189232	7.98e-22	8299	0.011508	96.5936	Yes	37277652
linoleoyl-arachidonoyl-glycerol (18:2/20:4) [2]*	rs58542926	T	C	-0.209338	0.0745506	0.0304765	6.47e-12	8299	0.00604686	50.476
linoleoylcarnitine (C18:2)*	rs1171618	C	T	0.0970579	0.374797	0.0156949	6.25e-10	8299	0.00441478	36.7918
linoleoylcarnitine (C18:2)*	rs12210538	G	A	-0.300546	0.239215	0.0173208	1.91e-67	8299	0.0328778	282.06	Yes	37277652
linoleoylcarnitine (C18:2)*	rs200838	C	A	0.124988	0.521331	0.0150915	1.21e-16	8299	0.00779678	65.1983
lithocholate sulfate (1)	rs10425975	A	G	0.227308	0.835107	0.0210856	4.27e-27	8299	0.01423	119.77
lithocholate sulfate (1)	rs4149051	G	A	0.123822	0.233905	0.0183606	1.54e-11	8299	0.00549475	45.8418
lysine	rs1876717	G	T	0.12435	0.538358	0.0154543	8.53e-16	8299	0.00768596	64.2643
lysine	rs60296118	T	C	-0.232116	0.0543953	0.0338236	6.76e-12	8299	0.00554257	46.243
lysine	rs9925773	G	A	0.168922	0.728491	0.0172095	9.64e-23	8299	0.0112878	94.7244	Yes	33031748
malate	rs35121878	C	T	-0.172346	0.463733	0.0150063	1.57e-30	8299	0.0147734	124.413	Yes	35050183
malate	rs6124830	C	T	0.186629	0.190456	0.0192595	3.32e-22	8299	0.0107405	90.0812
mannonate*	rs1260326	C	T	0.211453	0.587149	0.0149412	1.81e-45	8299	0.021677	183.839	Yes	37277652
mannose	rs1260326	C	T	0.261363	0.586964	0.0153277	3.4e-65	8299	0.0331221	284.228	Yes	37333177
margaroylcarnitine (C17)*	rs12210538	G	A	-0.119785	0.23913	0.0178441	1.91e-11	8299	0.00522131	43.5486
margaroylcarnitine (C17)*	rs200838	C	A	0.101318	0.52143	0.015373	4.38e-11	8299	0.00512324	42.7264
metabolonic lactone sulfate	rs4149056	C	T	0.456077	0.15654	0.0203329	1.98e-111	8299	0.0549283	482.228	Yes	35347128
metabolonic lactone sulfate	rs57991629	C	T	0.173928	0.196107	0.0192353	1.54e-19	8299	0.00953807	79.8994
metabolonic lactone sulfate	rs776746	C	T	0.929459	0.936493	0.029496	1e-200	8299	0.102758	950.229	Yes	37277652
methionine sulfone	rs10201159	C	T	-0.43144	0.225085	0.0166023	6.99e-149	8299	0.0649339	576.169
methionine sulfone	rs10422369	T	C	0.104982	0.605058	0.014827	1.44e-12	8299	0.00526732	43.9344
methionine sulfone	rs11133665	A	G	0.184693	0.291005	0.0159261	4.27e-31	8299	0.0140758	118.455	Yes	37277652
methionine sulfone	rs11568438	A	G	-0.343651	0.0197041	0.0518914	3.53e-11	8299	0.00456225	38.0265	Yes	36357675
methionine sulfone	rs62471956	A	G	-0.234077	0.0485951	0.0336427	3.46e-12	8299	0.00506647	42.2506	Yes	37277652
methyl glucopyranoside (alpha + beta)	rs358235	T	G	-0.541833	0.848979	0.0216405	2.36e-138	8299	0.0752827	675.472
methylsuccinate	rs3916	C	G	0.386215	0.265586	0.0168416	2.22e-116	8299	0.0581881	512.615	Yes	37333177
methylsuccinoylcarnitine	rs11753995	A	G	0.167972	0.165307	0.0205925	3.44e-16	8299	0.00778613	65.1085
methylsuccinoylcarnitine	rs12208357	T	C	0.239199	0.0692172	0.0299842	1.49e-15	8299	0.00737244	61.6234
methylsuccinoylcarnitine	rs1799822	G	A	-0.309205	0.227421	0.0180659	1.14e-65	8299	0.0335967	288.442
methylsuccinoylcarnitine	rs1799958	A	G	0.323775	0.266162	0.0170223	1.15e-80	8299	0.0409508	354.277
methylsuccinoylcarnitine	rs6124830	C	T	-0.185891	0.191333	0.0196725	3.41e-21	8299	0.0106932	89.6802
myo-inositol	rs72770483	G	T	-0.187803	0.0681707	0.0296758	2.48e-10	8299	0.00448094	37.3457	Yes	37277652
myristoyl dihydrosphingomyelin (d18:0/14:0)*	rs364585	G	A	-0.18196	0.615567	0.0150294	9.71e-34	8299	0.0156703	132.086
myristoylcarnitine (C14)	rs11242109	T	G	-0.114789	0.476654	0.0148237	9.66e-15	8299	0.00657389	54.9045
N,N,N-trimethyl-5-aminovalerate	rs11239528	G	A	-0.114304	0.247134	0.0173178	4.1e-11	8299	0.00486187	40.536
N,N,N-trimethyl-5-aminovalerate	rs11871125	T	C	0.113223	0.394753	0.0154553	2.37e-13	8299	0.00612572	51.1384
N,N,N-trimethyl-5-aminovalerate	rs272857	A	G	-0.17937	0.626691	0.0153843	2.06e-31	8299	0.015054	126.812
N,N-dimethylalanine	rs12356193	G	A	-0.14051	0.165834	0.0210071	2.25e-11	8299	0.00546224	45.5691
N,N-dimethylalanine	rs17279437	A	G	0.221212	0.0991962	0.025695	7.36e-18	8299	0.00874526	73.1996	Yes	35050183
N1-methyladenosine	rs316022	A	G	-0.113672	0.771891	0.0174868	8.01e-11	8299	0.00455025	37.926
N2-acetyl,N6,N6-dimethyllysine	rs13538	G	A	0.642501	0.23407	0.017019	1e-200	8299	0.148017	1441.46	Yes	37277652
N2-acetyl,N6,N6-dimethyllysine	rs2147896	G	A	-1.07466	0.344602	0.0110037	1e-200	8299	0.521669	9048.73	Yes	37277652
N2-acetyl,N6-methyllysine	rs13538	G	A	0.874326	0.231228	0.0157138	1e-200	8299	0.271778	3096.51	Yes	37277652
N2-acetyl,N6-methyllysine	rs2147896	G	A	-0.991253	0.349522	0.0120627	1e-200	8299	0.446793	6701	Yes	37333177
N4-acetylcytidine	rs117958023	C	T	-0.507065	0.0116781	0.0731082	4.04e-12	8299	0.0059351	49.5375
N4-acetylcytidine	rs181671	T	C	-0.141246	0.538112	0.0158727	5.65e-19	8299	0.00991726	83.1077
N4-acetylcytidine	rs72754973	G	T	-0.412189	0.0629385	0.0321294	1.13e-37	8299	0.0200404	169.676
N4-acetylcytidine	rs758427	G	A	-0.117044	0.266365	0.017749	4.27e-11	8299	0.00535409	44.662
N6,N6,N6-trimethyllysine	rs117962473	T	C	0.467413	0.010469	0.0728229	1.38e-10	8299	0.00452654	37.7275
N6,N6,N6-trimethyllysine	rs34400381	A	G	0.469497	0.0338309	0.0405773	5.82e-31	8299	0.0144099	121.307	Yes	37333177
N6,N6,N6-trimethyllysine	rs9925773	G	A	0.116283	0.72763	0.0166506	2.87e-12	8299	0.0053596	44.7082	Yes	36357675
N6,N6-dimethyllysine	rs2147896	G	A	-1.16401	0.358484	0.00952574	1e-200	8299	0.62319	13722.1	Yes	37333177
N6-acetyllysine	rs13894	A	G	-0.619273	0.073424	0.0281742	4.46e-107	8299	0.0521811	456.782	Yes	37333177
N6-carbamoylthreonyladenosine	rs651578	C	T	0.108058	0.23977	0.0166901	9.52e-11	8299	0.0042568	35.4697
N6-methyllysine	rs10164318	G	T	0.148538	0.672121	0.0163816	1.22e-19	8299	0.00972448	81.4763
N6-methyllysine	rs73331767	A	G	-1.22273	0.0515993	0.0320767	1e-200	8299	0.146328	1422.19
N-acetyl-1-methylhistidine*	rs13538	G	A	0.939013	0.23571	0.0150967	1e-200	8299	0.317694	3863.24	Yes	37277652
N-acetyl-1-methylhistidine*	rs7108760	G	A	0.139382	0.825722	0.0209091	2.63e-11	8299	0.00559139	46.6526
N-acetyl-2-aminoadipate	rs10201159	C	T	0.399844	0.229125	0.0184741	7e-104	8299	0.0564765	496.633
N-acetyl-2-aminooctanoate*	rs13408433	A	G	0.550866	0.224806	0.0167852	1e-200	8299	0.105765	981.317
N-acetyl-3-methylhistidine*	rs6546869	A	G	0.416049	0.237143	0.018991	2.19e-106	8299	0.0626286	554.347
N-acetylalanine	rs148804382	A	C	0.453765	0.0105283	0.071571	2.3e-10	8299	0.00428996	35.7472
N-acetylarginine	rs10168931	A	G	1.02674	0.224006	0.0143679	1e-200	8299	0.366496	4799.99	Yes	36357675
N-acetylarginine	rs1171617	T	G	0.152433	0.769646	0.0185038	1.75e-16	8299	0.008239	68.9269
N-acetylarginine	rs2453583	T	A	0.107413	0.393038	0.0158065	1.08e-11	8299	0.00550478	45.9259
N-acetylasparagine	rs10168931	A	G	1.08934	0.231687	0.0139635	1e-200	8299	0.422471	6069.37
N-acetylasparagine	rs8012505	G	C	0.264105	0.131248	0.0229798	1.43e-30	8299	0.0159064	134.109	Yes	33031748
N-acetyl-aspartyl-glutamate (NAAG)	rs609280	T	C	-0.577144	0.391878	0.0148355	1e-200	8299	0.15876	1565.82
N-acetyl-beta-alanine	rs1055338	C	T	-0.365786	0.0817102	0.0267705	1.67e-42	8299	0.0200789	170.008	Yes	37277652
N-acetyl-beta-alanine	rs4028374	T	G	-0.188504	0.4767	0.0147962	3.54e-37	8299	0.0177283	149.746
N-acetylcarnosine	rs6800284	T	C	-0.16888	0.430994	0.0120654	1.62e-44	8299	0.0139886	117.71	Yes	37277652
N-acetylcarnosine	rs72917725	T	C	0.445518	0.027886	0.0360816	5.02e-35	8299	0.0107613	90.2576
N-acetylcarnosine	rs9524869	G	C	0.243231	0.204643	0.01483	1.87e-60	8299	0.0192587	162.927	Yes	37277652
N-acetylcitrulline	rs13538	G	A	1.01162	0.249658	0.0147697	1e-200	8299	0.383415	5159.39
N-acetylglucosamine/N-acetylgalactosamine	rs2076007	T	C	0.361234	0.107571	0.0235676	5e-53	8299	0.0250539	213.214	Yes	35347128
N-acetylglucosaminylasparagine	rs13133517	C	T	0.145101	0.340305	0.0159894	1.14e-19	8299	0.00945328	79.1824
N-acetylglucosaminylasparagine	rs2076007	T	C	-0.53958	0.105759	0.0238664	3.59e-113	8299	0.0550698	483.543	Yes	35347128
N-acetylglucosaminylasparagine	rs28929474	T	C	0.441029	0.0178242	0.0571309	1.17e-14	8299	0.00681026	56.8922	Yes	35347128
N-acetylglucosaminylasparagine	rs78357146	G	A	0.352596	0.0297443	0.0449571	4.4e-15	8299	0.00717587	59.9685
N-acetylglutamate	rs10168931	A	G	0.123014	0.224014	0.0183105	1.84e-11	8299	0.005261	43.8814
N-acetylglutamine	rs10168931	A	G	0.938251	0.224577	0.0147367	1e-200	8299	0.3066	3668.67
N-acetylglycine	rs1047891	A	C	0.381478	0.307889	0.0157461	1.16e-129	8299	0.062021	548.614	Yes	37333177
N-acetylglycine	rs596603	G	T	-0.115999	0.572668	0.0149808	9.7e-15	8299	0.00658577	55.0044
N-acetylhistidine	rs34985488	G	A	-0.751607	0.0654796	0.0311967	2.99e-128	8299	0.0691363	616.228	Yes	37333177
N-acetylhistidine	rs6546861	T	C	0.381183	0.236913	0.018066	8.04e-99	8299	0.0525364	460.064
N-acetylhistidine	rs75082775	C	G	0.417184	0.0489496	0.0367413	7.03e-30	8299	0.0162046	136.664	Yes	33031748
N-acetyl-isoputreanine	rs10445262	G	A	-0.153063	0.246236	0.0175429	2.66e-18	8299	0.00869676	72.79
N-acetyl-isoputreanine	rs4725969	T	C	-0.229696	0.331866	0.0160312	1.46e-46	8299	0.0233972	198.777
N-acetyl-isoputreanine	rs4838735	A	C	-0.245787	0.714215	0.0166231	1.81e-49	8299	0.0246613	209.789
N-acetyl-isoputreanine	rs62492368	A	G	0.32387	0.303726	0.0161108	6.99e-90	8299	0.0443643	385.179
N-acetylkynurenine (2)	rs10168931	A	G	0.594726	0.260117	0.0185024	1e-200	8299	0.136143	1307.6
N-acetylkynurenine (2)	rs12209125	C	A	-0.13445	0.400016	0.0177628	3.76e-14	8299	0.00867698	72.6231	Yes	36357675
N-acetylkynurenine (2)	rs61825638	T	C	0.166703	0.255195	0.0198436	4.43e-17	8299	0.0105641	88.586	Yes	37277652
N-acetylkynurenine (2)	rs72897843	T	C	0.178036	0.102264	0.028607	4.86e-10	8299	0.00581992	48.5706
N-acetylkynurenine (2)	rs948445	T	C	0.275588	0.835857	0.0234162	5.63e-32	8299	0.0208403	176.593	Yes	35347128
N-acetylleucine	rs10168931	A	G	0.616391	0.229457	0.0171463	1e-200	8299	0.134351	1287.72
N-acetylmethionine	rs148804382	A	C	0.54705	0.010637	0.0752244	3.54e-13	8299	0.00629882	52.5925
N-acetylneuraminate	rs58423714	C	A	0.578202	0.0126482	0.0645924	3.51e-19	8299	0.00835006	69.8639
N-acetylphenylalanine	rs10168931	A	G	0.661788	0.223657	0.0161862	1e-200	8299	0.152091	1488.25
N-acetylphenylalanine	rs2328895	T	C	0.147566	0.555529	0.0148719	3.32e-23	8299	0.0107536	90.1923
N-acetylphenylalanine	rs7108760	G	A	0.261511	0.82519	0.0195394	7.52e-41	8299	0.0197301	166.996	Yes	37277652
N-acetylputrescine	rs1049742	T	C	0.206891	0.0778669	0.0279307	1.29e-13	8299	0.00614695	51.3167	Yes	36357675
N-acetylputrescine	rs4921913	T	C	-0.592443	0.774954	0.0167581	1e-200	8299	0.122425	1157.46	Yes	31959995
N-acetylserine	rs148804382	A	C	0.489725	0.0107169	0.0707077	4.33e-12	8299	0.00508539	42.4092
N-acetyltaurine	rs10795395	G	C	-0.212083	0.477764	0.0142756	6.33e-50	8299	0.0224451	190.503	Yes	35050183
N-acetyltaurine	rs4986782	A	G	-0.421347	0.0182755	0.0529724	1.8e-15	8299	0.00637043	53.1943	Yes	35050183
N-acetyltaurine	rs6602129	G	A	-0.309459	0.0820351	0.0259822	1.04e-32	8299	0.0144232	121.421
N-acetyltyrosine	rs10168931	A	G	0.769093	0.230376	0.0165494	1e-200	8299	0.209751	2202.22	Yes	36357675
N-acetyltyrosine	rs7108760	G	A	0.29997	0.828286	0.0208317	5.2e-47	8299	0.025596	217.948	Yes	37277652
N-alpha-acetylornithine	rs10168931	A	G	0.203073	0.237802	0.02127	1.33e-21	8299	0.0149492	125.916
N-delta-acetylornithine	rs10168931	A	G	-0.942521	0.225303	0.0149749	1e-200	8299	0.310107	3729.49	Yes	37333177
nervonoylcarnitine (C24:1)*	rs11242109	T	G	-0.126411	0.474126	0.0155821	4.96e-16	8299	0.00796847	66.6455
nervonoylcarnitine (C24:1)*	rs2229738	T	C	0.197526	0.0708932	0.0301077	5.36e-11	8299	0.00513983	42.8655	Yes	35347128
nervonoylcarnitine (C24:1)*	rs7656006	C	T	0.232967	0.190234	0.019803	5.97e-32	8299	0.0167212	141.095
N-formylanthranilic acid	rs3845642	A	G	-0.152512	0.728031	0.0182125	5.57e-17	8299	0.00921101	77.1342
N-formylanthranilic acid	rs72897835	G	T	0.821601	0.102679	0.0248416	1e-200	8299	0.124389	1178.67
N-formylmethionine	rs504434	A	G	-0.167923	0.510457	0.0144172	2.37e-31	8299	0.0140929	118.6	Yes	37277652
nisinate (24:6n3)	rs174535	C	T	-0.15576	0.315025	0.0219644	1.33e-12	8299	0.0104704	87.7918
N-lactoyl valine	rs9313052	C	G	0.0942607	0.574076	0.0152387	6.19e-10	8299	0.00434503	36.208
N-oleoylserine	rs324420	A	C	0.226748	0.212175	0.0190987	1.65e-32	8299	0.0171886	145.108	Yes	37277652
N-oleoylserine	rs73063122	C	A	0.203372	0.169704	0.0207931	1.36e-22	8299	0.0116557	97.8476
N-oleoyltaurine	rs324420	A	C	0.238942	0.213306	0.0192045	1.55e-35	8299	0.0191613	162.087	Yes	37277652
N-oleoyltaurine	rs57743625	A	G	0.15086	0.168707	0.0211018	8.73e-13	8299	0.0063836	53.305
nonanoylcarnitine (C9)	rs17843966	C	A	-0.201561	0.261665	0.0176917	4.53e-30	8299	0.0156979	132.323
nonanoylcarnitine (C9)	rs2185152	T	C	-0.379035	0.302297	0.0163653	1.13e-118	8299	0.0606029	535.26
N-palmitoylglycine	rs1047891	A	C	0.246863	0.310194	0.0161005	4.63e-53	8299	0.0260797	222.177	Yes	37277652
N-palmitoylglycine	rs324420	A	C	0.335583	0.208425	0.0181115	1.21e-76	8299	0.0371597	320.213	Yes	37277652
N-palmitoyl-heptadecasphingosine (d17:1/16:0)*	rs7157785	T	G	0.257687	0.170201	0.0213284	1.32e-33	8299	0.0187564	158.597
N-stearoyl-sphingadienine (d18:2/18:0)*	rs1466448	A	C	0.156554	0.812968	0.0204916	2.17e-14	8299	0.00745328	62.3043
N-stearoyl-sphinganine (d18:0/18:0)*	rs364585	G	A	-0.114573	0.605932	0.0175115	6.04e-11	8299	0.00626888	52.341
N-stearoyl-sphingosine (d18:1/18:0)*	rs1466448	A	C	0.20766	0.808784	0.0192038	2.97e-27	8299	0.0133381	112.162
N-stearoyl-sphingosine (d18:1/18:0)*	rs364585	G	A	-0.116661	0.615688	0.0156937	1.06e-13	8299	0.0064406	53.784
N-succinyl-phenylalanine	rs2108622	T	C	-0.203069	0.279276	0.0197712	9.53e-25	8299	0.0166004	140.059
N-succinyl-phenylalanine	rs2817188	G	A	-0.364471	0.533506	0.0171842	7.78e-100	8299	0.0661213	587.451
octadecadienedioate (C18:2-DC)*	rs2108622	T	C	-0.168743	0.296643	0.0164704	1.24e-24	8299	0.0118821	99.7709
octadecadienedioate (C18:2-DC)*	rs4149056	C	T	0.557749	0.155441	0.0200331	1.37e-170	8299	0.0816776	737.954	Yes	37277652
octadecanedioylcarnitine (C18-DC)*	rs1053094	T	A	0.119333	0.47656	0.014961	1.51e-15	8299	0.00710453	59.3681
octadecanedioylcarnitine (C18-DC)*	rs2108622	T	C	-0.177705	0.296554	0.0162276	6.59e-28	8299	0.0131754	110.776
octadecanedioylcarnitine (C18-DC)*	rs4149056	C	T	0.524674	0.158107	0.0196894	1.91e-156	8299	0.0732853	656.133	Yes	37277652
octadecanedioylcarnitine (C18-DC)*	rs4997685	T	C	0.213838	0.815573	0.0191665	6.63e-29	8299	0.0137558	115.724
octadecanedioylcarnitine (C18-DC)*	rs72738356	A	G	-0.126732	0.224815	0.0181225	2.69e-12	8299	0.005598	46.7081
octadecenedioate (C18:1-DC)	rs4149056	C	T	0.479794	0.155145	0.0200349	9.72e-127	8299	0.0603475	532.86	Yes	37277652
octadecenedioate (C18:1-DC)	rs62107766	A	T	-0.163201	0.296127	0.0163224	1.55e-23	8299	0.0111032	93.1575
octadecenedioylcarnitine (C18:1-DC)*	rs4149056	C	T	0.564187	0.155863	0.0195475	3.55e-183	8299	0.0837591	758.479	Yes	37277652
octadecenedioylcarnitine (C18:1-DC)*	rs79400241	G	C	-0.150725	0.295821	0.0162078	1.41e-20	8299	0.00946483	79.28
octanoylcarnitine (C8)	rs17843929	T	C	-0.190654	0.264688	0.0168872	1.47e-29	8299	0.0141491	119.08	Yes	35347128
octanoylcarnitine (C8)	rs2062541	A	G	0.111613	0.611537	0.0156895	1.13e-12	8299	0.00591878	49.4005
octanoylcarnitine (C8)	rs2185152	T	C	-0.390576	0.309031	0.0155337	1.65e-139	8299	0.0651481	578.203
oleoyl ethanolamide	rs324420	A	C	0.266532	0.208976	0.0184136	1.75e-47	8299	0.0234863	199.553	Yes	37277652
oleoylcarnitine (C18:1)	rs12210538	G	A	-0.206373	0.238476	0.0174839	3.74e-32	8299	0.0154691	130.363	Yes	37277652
oleoyl-linoleoyl-glycerol (18:1/18:2) [2]	rs116843064	A	G	-0.329743	0.0215234	0.0530687	5.18e-10	8299	0.00457976	38.1731
oleoyl-linoleoyl-glycerol (18:1/18:2) [2]	rs483082	T	G	0.136317	0.224256	0.0186543	2.72e-13	8299	0.00646536	53.9921
oleoyl-linoleoyl-glycerol (18:1/18:2) [2]	rs7555577	C	A	0.111763	0.663946	0.0163847	9.03e-12	8299	0.00557401	46.5068
ornithine	rs17788484	T	C	0.440403	0.0193219	0.0558702	3.21e-15	8299	0.00735033	61.4373	Yes	36357675
orotate	rs16835929	G	A	-0.635252	0.177823	0.0188653	1e-200	8299	0.117998	1110.01
orotate	rs4316067	G	A	-0.341496	0.294963	0.0164847	2.49e-95	8299	0.0485043	422.956	Yes	36357675
orotidine	rs78625720	A	G	-1.69648	0.0265791	0.0415833	1e-200	8299	0.148925	1451.85	Yes	36357675
O-sulfo-L-tyrosine	rs6151429	C	T	0.28547	0.0751308	0.0282603	5.44e-24	8299	0.0113253	95.0423	Yes	37333177
oxalate (ethanedioate)	rs62381198	T	C	-0.317886	0.0258779	0.047336	1.87e-11	8299	0.00509466	42.4869
palmitoleate (16:1n7)	rs603424	A	G	-0.128142	0.176107	0.0188908	1.17e-11	8299	0.00476497	39.7243	Yes	36357675
palmitoleoylcarnitine (C16:1)*	rs603424	A	G	-0.130369	0.176138	0.0189289	5.69e-12	8299	0.00493272	41.1296
palmitoleoylcarnitine (C16:1)*	rs6860806	G	A	-0.0933562	0.553717	0.0146796	2.02e-10	8299	0.00430739	35.893
palmitoylcarnitine (C16)	rs12210538	G	A	-0.169243	0.238471	0.0176414	8.51e-22	8299	0.0104034	87.2241	Yes	37277652
palmitoylcarnitine (C16)	rs2631367	G	C	0.123473	0.522391	0.0151912	4.37e-16	8299	0.0076075	63.6033
paraxanthine	rs56113850	C	T	-0.111197	0.573947	0.0159364	3e-12	8299	0.00604716	50.4785	Yes	36357675
p-cresol glucuronide*	rs11892031	C	A	0.203436	0.0855313	0.0267873	3.09e-14	8299	0.0064741	54.0656
perfluorooctanesulfonate (PFOS)	rs141471965	T	C	0.146375	0.109677	0.0226339	9.99e-11	8299	0.00418434	34.8633
phenylacetate	rs59532339	T	A	0.461097	0.0235728	0.0539542	1.27e-17	8299	0.00978736	82.0084
phenylacetylcarnitine	rs1171617	T	G	0.188618	0.77012	0.0182942	6.33e-25	8299	0.0125967	105.848
phenylacetylcarnitine	rs662138	G	C	-0.164521	0.174738	0.0199151	1.44e-16	8299	0.00780642	65.2795
phenylacetylglutamate	rs3757131	T	C	0.165801	0.443997	0.0170576	2.48e-22	8299	0.0135726	114.161
phenylalanine	rs937475	G	A	-0.144273	0.600341	0.0157831	6.19e-20	8299	0.00998821	83.7083
phenylpyruvate	rs1473206	A	G	-0.109089	0.528688	0.014928	2.72e-13	8299	0.00593062	49.4999
phenylpyruvate	rs2997922	T	C	0.137041	0.708915	0.016552	1.24e-16	8299	0.00775077	64.8105
phosphate	rs12132412	G	A	0.099019	0.400676	0.015634	2.4e-10	8299	0.00470893	39.2548
phosphate	rs9469582	G	A	-0.211923	0.0697519	0.0295695	7.67e-13	8299	0.00582829	48.6408
picolinate	rs164749	G	T	0.14552	0.476969	0.0164579	9.41e-19	8299	0.0105656	88.5986	Yes	37277652
picolinate	rs77863699	C	T	0.539266	0.0258486	0.051931	2.92e-25	8299	0.0146453	123.318
picolinoylglycine	rs258317	T	C	0.111824	0.469767	0.0152871	2.58e-13	8299	0.00622944	52.0097
pimeloylcarnitine/3-methyladipoylcarnitine (C7-DC)	rs11753995	A	G	0.207632	0.167542	0.0205192	4.55e-24	8299	0.0120255	100.99
pimeloylcarnitine/3-methyladipoylcarnitine (C7-DC)	rs12132488	C	T	0.201202	0.875081	0.0235427	1.27e-17	8299	0.00885057	74.0889
pimeloylcarnitine/3-methyladipoylcarnitine (C7-DC)	rs12208357	T	C	0.313369	0.0708687	0.0296991	5e-26	8299	0.0129322	108.705
pimeloylcarnitine/3-methyladipoylcarnitine (C7-DC)	rs2999545	T	A	-0.100931	0.608593	0.015718	1.35e-10	8299	0.00485327	40.464
pregnanediol-3-glucuronide	rs10491431	A	C	0.159672	0.147178	0.0221564	5.74e-13	8299	0.00640013	53.4439
pregnanediol-3-glucuronide	rs4148415	T	C	-0.102332	0.355231	0.016413	4.52e-10	8299	0.00479698	39.9924
pregnanediol-3-glucuronide	rs4149056	C	T	0.253066	0.157362	0.0213692	2.35e-32	8299	0.0169839	143.35
pregnanediol-3-glucuronide	rs80237154	G	C	0.40501	0.060254	0.0327994	4.99e-35	8299	0.0185762	157.044
pregnenediol disulfate (C21H34O8S2)*	rs10491431	A	C	0.220271	0.147982	0.0190047	4.61e-31	8299	0.012235	102.771
pregnenediol disulfate (C21H34O8S2)*	rs3740065	G	A	-0.16225	0.105359	0.0221228	2.23e-13	8299	0.00496272	41.3811
pregnenediol disulfate (C21H34O8S2)*	rs4149056	C	T	0.167898	0.155802	0.0186	1.77e-19	8299	0.00741546	61.9858
pregnenediol disulfate (C21H34O8S2)*	rs7806596	A	G	-0.114657	0.433693	0.0138005	9.72e-17	8299	0.00645752	53.9262	Yes	37277652
pregnenediol sulfate (C21H34O5S)*	rs10491431	A	C	0.263097	0.147651	0.0182647	4.84e-47	8299	0.0174227	147.119
pregnenediol sulfate (C21H34O5S)*	rs2594950	C	G	0.104203	0.338083	0.0139874	9.35e-14	8299	0.00485979	40.5186
pregnenediol sulfate (C21H34O5S)*	rs296365	G	C	0.112595	0.716799	0.0146258	1.38e-14	8299	0.00514707	42.9262
pregnenetriol disulfate*	rs2011425	G	T	-0.161655	0.0797723	0.0257084	3.22e-10	8299	0.00383668	31.9555	Yes	35347128
pregnenetriol disulfate*	rs62461553	A	C	-0.101178	0.433665	0.0142629	1.3e-12	8299	0.0050284	41.9315
pregnenetriol sulfate*	rs3755320	A	C	-0.192982	0.0847117	0.0228515	3.04e-17	8299	0.00577517	48.1949
pregnenolone sulfate	rs10491431	A	C	0.173005	0.148626	0.0204653	2.83e-17	8299	0.00757465	63.3265
proline	rs9604915	A	G	0.434928	0.02547	0.0477582	8.48e-20	8299	0.0093905	78.6516
prolylglycine	rs164749	G	T	-0.1038	0.471606	0.0157399	4.26e-11	8299	0.00536985	44.7942
propionylcarnitine (C3)	rs1171617	T	G	0.247778	0.769099	0.0178083	5.24e-44	8299	0.0218054	184.952	Yes	33031748
propionylcarnitine (C3)	rs149413352	A	C	0.690166	0.0106305	0.0725034	1.75e-21	8299	0.0100196	83.9738
propionylcarnitine (C3)	rs272863	A	G	-0.143665	0.626528	0.0152431	4.3e-21	8299	0.00965896	80.922
propionylglycine	rs1047891	A	C	0.358921	0.320777	0.0172869	9.43e-96	8299	0.0561362	493.464	Yes	37277652
pseudouridine	rs10029860	A	C	0.091721	0.525763	0.0142683	1.29e-10	8299	0.0041952	34.9542
quinolinate	rs61825638	T	C	-0.143387	0.246201	0.0166825	8.32e-18	8299	0.00763124	63.8033	Yes	36357675
retinol (Vitamin A)	rs1667226	T	A	0.101271	0.520114	0.0154605	5.74e-11	8299	0.00511961	42.696
ribitol	rs72688441	A	G	-0.603321	0.0538338	0.0335227	2.04e-72	8299	0.0370808	319.507	Yes	37277652
S-1-pyrroline-5-carboxylate	rs2242090	G	C	-0.370421	0.544364	0.0149933	9.27e-135	8299	0.0680657	605.989	Yes	37277652
S-1-pyrroline-5-carboxylate	rs61757683	T	G	0.378705	0.0204607	0.0552177	6.96e-12	8299	0.00574876	47.9733	Yes	37333177
S-adenosylhomocysteine (SAH)	rs9688867	G	A	0.178766	0.359882	0.016832	2.39e-26	8299	0.0147238	123.989
S-allylcysteine	rs2236872	A	G	0.131389	0.253468	0.0192059	7.86e-12	8299	0.0065331	54.5616
S-carboxyethylcysteine	rs7519001	A	T	-0.105255	0.309804	0.016925	5.01e-10	8299	0.00473778	39.4965
sebacate (C10-DC)	rs1126743	A	G	0.153817	0.794552	0.0190909	7.81e-16	8299	0.00772437	64.588
sebacate (C10-DC)	rs2012674	G	C	-0.107369	0.30584	0.0167554	1.47e-10	8299	0.00489488	40.8126
serine	rs1047891	A	C	0.205086	0.309908	0.016246	1.56e-36	8299	0.0179904	152.001	Yes	37333177
serine	rs561931	G	A	0.182917	0.581234	0.0153145	6.98e-33	8299	0.0162877	137.377	Yes	37277652
serine	rs816411	T	C	-0.148474	0.501395	0.0150358	5.36e-23	8299	0.0110222	92.4702
S-methylcysteine	rs2235193	T	C	0.277206	0.245875	0.0177009	2.81e-55	8299	0.0284966	243.372
spermidine	rs3811444	T	C	0.111305	0.349986	0.0170697	7e-11	8299	0.0056368	47.0337	Yes	36357675
sphingadienine	rs1354034	C	T	0.13605	0.621346	0.0213815	1.98e-10	8299	0.0087097	72.8993	Yes	35347128
sphinganine	rs1354034	C	T	0.123406	0.612373	0.0167763	1.9e-13	8299	0.00722991	60.4234	Yes	35050183
sphinganine-1-phosphate	rs12449930	T	C	0.103917	0.461515	0.0153977	1.49e-11	8299	0.00536738	44.7735
sphingomyelin (d17:1/14:0, d16:1/15:0)*	rs7160525	A	G	0.202953	0.164395	0.0186953	1.87e-27	8299	0.0113165	94.9674
sphingomyelin (d17:1/16:0, d18:1/15:0, d16:1/17:0)*	rs1260338	G	A	0.0940212	0.43298	0.0150467	4.14e-10	8299	0.00434058	36.1708
sphingomyelin (d17:1/16:0, d18:1/15:0, d16:1/17:0)*	rs7160525	A	G	0.336071	0.164394	0.0195752	4.59e-66	8299	0.0310298	265.699
sphingomyelin (d17:2/16:0, d18:2/15:0)*	rs174458	T	C	0.103188	0.689112	0.0145102	1.15e-12	8299	0.00456228	38.0267
sphingomyelin (d17:2/16:0, d18:2/15:0)*	rs7160525	A	G	0.214038	0.164029	0.0179245	7.23e-33	8299	0.0125639	105.569
sphingomyelin (d18:0/18:0, d19:0/17:0)*	rs680379	G	A	-0.130663	0.614956	0.0156308	6.31e-17	8299	0.00808518	67.6295
sphingomyelin (d18:0/20:0, d16:0/22:0)*	rs2244608	G	A	0.115306	0.317383	0.0162745	1.39e-12	8299	0.00576096	48.0756
sphingomyelin (d18:0/20:0, d16:0/22:0)*	rs2954021	G	A	-0.10416	0.510097	0.0151911	7.05e-12	8299	0.00542244	45.2353
sphingomyelin (d18:0/20:0, d16:0/22:0)*	rs364585	G	A	-0.293527	0.61585	0.0152382	1.11e-82	8299	0.0407664	352.613	Yes	35347128
sphingomyelin (d18:0/20:0, d16:0/22:0)*	rs6682551	C	T	-0.118481	0.401506	0.0153549	1.2e-14	8299	0.00674651	56.356
sphingomyelin (d18:1/14:0, d16:1/16:0)*	rs4814175	T	A	-0.117729	0.613043	0.0151348	7.33e-15	8299	0.00657583	54.9208	Yes	36357675
sphingomyelin (d18:1/14:0, d16:1/16:0)*	rs7160525	A	G	0.42623	0.16429	0.0192319	7.88e-109	8299	0.0498867	435.643	Yes	35050183
sphingomyelin (d18:1/18:1, d18:2/18:0)	rs1466448	A	C	0.203611	0.80854	0.0178326	3.4e-30	8299	0.0128355	107.881	Yes	37277652
sphingomyelin (d18:1/18:1, d18:2/18:0)	rs174548	G	C	-0.127563	0.308952	0.0153433	9.26e-17	8299	0.0069483	58.0534	Yes	35347128
sphingomyelin (d18:1/19:0, d19:1/18:0)*	rs1466448	A	C	0.191085	0.808345	0.0180592	3.65e-26	8299	0.0113136	94.9429
sphingomyelin (d18:1/19:0, d19:1/18:0)*	rs438568	G	A	-0.200175	0.615192	0.0147039	3.32e-42	8299	0.0189716	160.452	Yes	37277652
sphingomyelin (d18:1/19:0, d19:1/18:0)*	rs7157785	T	G	0.251196	0.166404	0.0190206	8.05e-40	8299	0.0175055	147.831
sphingomyelin (d18:1/20:0, d16:1/22:0)*	rs1871194	A	C	0.200749	0.538329	0.0157462	3.16e-37	8299	0.0200317	169.6
sphingomyelin (d18:1/20:0, d16:1/22:0)*	rs7160525	A	G	0.302044	0.164047	0.0199731	1.15e-51	8299	0.0250219	212.935	Yes	35050183
sphingomyelin (d18:1/20:1, d18:2/20:0)*	rs1466448	A	C	0.263943	0.808626	0.0176078	8.52e-51	8299	0.0215616	182.839
sphingomyelin (d18:1/20:1, d18:2/20:0)*	rs174548	G	C	-0.139871	0.308552	0.0152068	3.65e-20	8299	0.00834782	69.8449
sphingomyelin (d18:1/20:2, d18:2/20:1, d16:1/22:2)*	rs1535	G	A	0.186621	0.342614	0.0147409	9.84e-37	8299	0.0156883	132.241
sphingomyelin (d18:1/20:2, d18:2/20:1, d16:1/22:2)*	rs4804286	C	G	-0.113164	0.223385	0.0175234	1.06e-10	8299	0.00444331	37.0307
sphingomyelin (d18:1/20:2, d18:2/20:1, d16:1/22:2)*	rs7160525	A	G	0.172281	0.163943	0.0189273	8.85e-20	8299	0.00813642	68.0617
sphingomyelin (d18:1/21:0, d17:1/22:0, d16:1/23:0)*	rs438568	G	A	-0.156724	0.615084	0.0147731	2.71e-26	8299	0.0116306	97.6345	Yes	37277652
sphingomyelin (d18:1/21:0, d17:1/22:0, d16:1/23:0)*	rs7160525	A	G	0.311832	0.163737	0.0190858	5.26e-60	8299	0.0266294	226.989	Yes	37277652
sphingomyelin (d18:1/22:1, d18:2/22:0, d16:1/24:1)*	rs102275	C	T	-0.106213	0.345836	0.0148767	9.36e-13	8299	0.00510437	42.5682
sphingomyelin (d18:1/22:1, d18:2/22:0, d16:1/24:1)*	rs7160525	A	G	0.209966	0.164023	0.0189441	1.51e-28	8299	0.01209	101.538	Yes	37277652
sphingomyelin (d18:1/22:2, d18:2/22:1, d16:1/24:2)*	rs686548	T	A	-0.119705	0.613509	0.0143316	6.68e-17	8299	0.0067954	56.7672
sphingomyelin (d18:1/22:2, d18:2/22:1, d16:1/24:2)*	rs7160525	A	G	0.225312	0.164699	0.0185601	6.52e-34	8299	0.0139679	117.534
sphingomyelin (d18:1/25:0, d19:0/24:1, d20:1/23:0, d19:1/24:0)*	rs364585	G	A	-0.381519	0.614493	0.0152357	2.18e-138	8299	0.0689623	614.562
sphingomyelin (d18:1/25:0, d19:0/24:1, d20:1/23:0, d19:1/24:0)*	rs45461899	A	C	-0.317596	0.0259916	0.0483208	4.94e-11	8299	0.00510712	42.5913
sphingomyelin (d18:2/14:0, d18:1/14:1)*	rs174544	A	C	-0.0980436	0.301816	0.0136371	6.5e-13	8299	0.00405117	33.7493	Yes	36357675
sphingomyelin (d18:2/21:0, d16:2/23:0)*	rs174548	G	C	-0.0976159	0.308267	0.013789	1.45e-12	8299	0.00406384	33.8553
sphingomyelin (d18:2/21:0, d16:2/23:0)*	rs62124543	A	G	-0.0893039	0.347444	0.0139156	1.38e-10	8299	0.00361637	30.114
sphingomyelin (d18:2/21:0, d16:2/23:0)*	rs7160525	A	G	0.192291	0.164211	0.0170338	1.49e-29	8299	0.0101496	85.0743
sphingomyelin (d18:2/23:0, d18:1/23:1, d17:1/24:1)*	rs174621	A	G	-0.104019	0.223534	0.0164475	2.54e-10	8299	0.00375596	31.2807
sphingomyelin (d18:2/23:0, d18:1/23:1, d17:1/24:1)*	rs7160525	A	G	0.134363	0.163991	0.0183247	2.26e-13	8299	0.00495017	41.2759
sphingomyelin (d18:2/23:1)*	rs7160525	A	G	0.161147	0.164578	0.0178704	1.92e-19	8299	0.00714089	59.6741
sphingosine	rs1354034	C	T	0.136084	0.61037	0.0161254	3.2e-17	8299	0.00880825	73.7315	Yes	35050183
sphingosine 1-phosphate	rs1000821	T	C	0.0955501	0.460226	0.0152708	3.92e-10	8299	0.00453602	37.8069
stearidonate (18:4n3)	rs174535	C	T	-0.121249	0.344297	0.0152747	2.06e-15	8299	0.00663784	55.4422
stearoyl sphingomyelin (d18:1/18:0)	rs1466448	A	C	0.229645	0.808513	0.0187653	1.95e-34	8299	0.0163294	137.734	Yes	37277652
stearoylcarnitine (C18)	rs12210538	G	A	-0.203519	0.239529	0.017642	8.68e-31	8299	0.0150897	127.117	Yes	37277652
stearoylcarnitine (C18)	rs61781291	A	T	0.118037	0.25313	0.0176593	2.32e-11	8299	0.00526811	43.941
succinimide	rs16871364	T	G	0.149306	0.21209	0.0222832	2.08e-11	8299	0.00745043	62.2802
succinoyltaurine	rs1341761	A	C	-0.194097	0.14864	0.0216383	2.96e-19	8299	0.00953491	79.8727
succinoyltaurine	rs2108622	T	C	-0.336663	0.292887	0.0165042	1.72e-92	8299	0.0469472	408.709	Yes	37277652
succinoyltaurine	rs324420	A	C	0.392985	0.210283	0.0184358	8e-101	8299	0.0512929	448.587	Yes	37277652
succinylcarnitine (C4-DC)	rs17806888	C	T	0.249442	0.122379	0.0226957	4.24e-28	8299	0.0133654	112.395
succinylcarnitine (C4-DC)	rs2062541	A	G	0.120633	0.611404	0.0156965	1.53e-14	8299	0.00691495	57.7728
succinylcarnitine (C4-DC)	rs4775623	A	G	-0.339543	0.512212	0.0144974	2.61e-121	8299	0.0576103	507.214
sulfate of piperine metabolite C18H21NO3 (1)*	rs141471965	T	C	0.173118	0.112289	0.026081	3.19e-11	8299	0.0059748	49.8709
sulfate of piperine metabolite C18H21NO3 (3)*	rs141471965	T	C	0.179589	0.112299	0.0262462	7.78e-12	8299	0.00643031	53.6976	Yes	37277652
tartronate (hydroxymalonate)	rs62381620	G	T	-0.288241	0.0302787	0.044521	9.53e-11	8299	0.00487894	40.6791
tauro-beta-muricholate	rs148982377	C	T	0.932061	0.0497845	0.0459439	1.68e-91	8299	0.082193	743.027	Yes	37277652
taurochenodeoxycholic acid 3-sulfate	rs12945042	T	C	0.119943	0.334596	0.0177118	1.27e-11	8299	0.00640599	53.4931
taurochenodeoxycholic acid 3-sulfate	rs144846334	A	G	-0.535691	0.0112029	0.0789064	1.13e-11	8299	0.00635765	53.0869
taurochenodeoxycholic acid 3-sulfate	rs4738684	G	A	-0.112302	0.65724	0.0174383	1.2e-10	8299	0.00568223	47.4149
taurochenodeoxycholic acid 3-sulfate	rs55971546	T	C	0.345887	0.0505178	0.0378278	6.03e-20	8299	0.011477	96.3306
taurocholenate sulfate*	rs1573558	T	C	0.127867	0.315414	0.0167976	2.69e-14	8299	0.00706083	59.0003
taurocholenate sulfate*	rs4738684	G	A	-0.109001	0.661757	0.0163091	2.33e-11	8299	0.00531886	44.3665
taurocholenate sulfate*	rs55971546	T	C	0.287683	0.047463	0.0363314	2.41e-15	8299	0.00748334	62.5574
taurocholenate sulfate*	rs57743625	A	G	0.42381	0.165816	0.0200948	9.72e-99	8299	0.049689	433.826
taurocholenate sulfate*	rs72838105	T	A	-0.220866	0.0516823	0.0348672	2.38e-10	8299	0.00478171	39.8645
taurodeoxycholic acid 3-sulfate	rs11519272	A	C	0.446778	0.172974	0.0210681	8.34e-100	8299	0.0571102	502.544
taurodeoxycholic acid 3-sulfate	rs55971546	T	C	0.357381	0.0495083	0.0379918	5.12e-21	8299	0.0120204	100.947
taurodeoxycholic acid 3-sulfate	rs62128824	C	T	-0.142344	0.159524	0.0225211	2.61e-10	8299	0.00543325	45.3259
taurolithocholate 3-sulfate	rs55971546	T	C	0.401573	0.0473314	0.0365092	3.85e-28	8299	0.0145429	122.443	Yes	36357675
taurolithocholate 3-sulfate	rs57743625	A	G	0.144566	0.165412	0.0207299	3.09e-12	8299	0.00577034	48.1544
tetradecadienedioate (C14:2-DC)*	rs11626972	G	A	-0.310256	0.41113	0.0155846	3.48e-88	8299	0.0466089	405.62	Yes	35347128
tetradecadienedioate (C14:2-DC)*	rs603424	A	G	-0.169129	0.174731	0.0201089	4.08e-17	8299	0.00824958	69.0161
tetradecadienoate (14:2)*	rs10788817	G	C	0.124544	0.601326	0.014937	7.56e-17	8299	0.0074371	62.168
tetradecanedioate (C14-DC)	rs12406866	T	G	0.155643	0.792138	0.0185571	4.98e-17	8299	0.00797747	66.7213
tetradecanedioate (C14-DC)	rs4149056	C	T	0.506324	0.155005	0.0197989	3.02e-144	8299	0.0671563	597.309	Yes	37277652
tetrahydrocortisol glucuronide	rs138762595	A	G	-0.474498	0.0128173	0.0617383	1.52e-14	8299	0.00569761	47.544
tetrahydrocortisol glucuronide	rs3857868	A	T	0.137995	0.78179	0.0168607	2.74e-16	8299	0.00649713	54.2592
tetrahydrocortisol glucuronide	rs4804669	G	A	-0.107957	0.778517	0.0171366	2.98e-10	8299	0.0040192	33.4819
theobromine	rs56113850	C	T	-0.105914	0.576193	0.0155754	1.05e-11	8299	0.00547864	45.7067	Yes	36357675
thioproline	rs4820268	A	G	-0.0949954	0.540404	0.0153413	5.94e-10	8299	0.0044826	37.3596
threonate	rs62381620	G	T	-0.293756	0.0304893	0.0441641	2.9e-11	8299	0.00510157	42.5447
threonine	rs1047891	A	C	-0.122819	0.309002	0.0166714	1.74e-13	8299	0.00644168	53.7931	Yes	36357675
threonine	rs1260326	C	T	0.123814	0.587649	0.0156531	2.58e-15	8299	0.00742941	62.1032	Yes	36357675
threonine	rs2079787	G	A	-0.144564	0.124787	0.0232934	5.43e-10	8299	0.00456492	38.0489
thymol sulfate	rs12212049	T	G	-0.109871	0.412185	0.0158617	4.3e-12	8299	0.00584964	48.82
thymol sulfate	rs75794524	A	G	0.214506	0.0646964	0.0317371	1.39e-11	8299	0.00556854	46.4609
thyroxine	rs6722076	A	G	-0.103731	0.289708	0.0167361	5.72e-10	8299	0.00442838	36.9057
tiglylcarnitine (C5:1-DC)	rs7678928	T	C	-0.12351	0.460619	0.01553	1.82e-15	8299	0.00758004	63.372
trans-2-hexenoylglycine	rs1047891	A	C	0.246015	0.324192	0.017539	1.07e-44	8299	0.0265203	226.034
trans-2-hexenoylglycine	rs596603	G	T	-0.120635	0.568371	0.0164865	2.53e-13	8299	0.00714034	59.6695
trans-4-hydroxyproline	rs3761097	T	C	0.218983	0.0542805	0.033857	9.94e-11	8299	0.00492331	41.0508	Yes	36357675
trans-urocanate	rs3213737	A	G	0.298544	0.565067	0.0152891	6.53e-85	8299	0.0438096	380.142	Yes	37277652
tridecenedioate (C13:1-DC)*	rs8041483	G	A	0.133134	0.633106	0.0160875	1.28e-16	8299	0.00823427	68.887
tryptophan	rs1216019	C	T	-0.10333	0.708744	0.0165146	3.93e-10	8299	0.00440806	36.7356
tryptophan	rs985335	C	T	-0.131078	0.159817	0.0208022	2.95e-10	8299	0.00461409	38.4606
tryptophan betaine	rs7705826	G	T	0.279496	0.834518	0.0205119	2.8e-42	8299	0.0215758	182.962
tyrosine	rs12206654	C	T	0.194399	0.145134	0.0221848	1.91e-18	8299	0.00937746	78.5413
tyrosine	rs150851429	C	G	0.441054	0.0149281	0.0639261	5.22e-12	8299	0.00572119	47.7418
undecenoylcarnitine (C11:1)	rs1126742	G	A	0.264169	0.130414	0.0224183	4.74e-32	8299	0.0158282	133.438	Yes	37277652
undecenoylcarnitine (C11:1)	rs58231493	T	C	0.251531	0.423544	0.0154075	6.53e-60	8299	0.0308943	264.501
undecenoylcarnitine (C11:1)	rs6693388	C	T	0.167916	0.315984	0.0162666	5.56e-25	8299	0.0121884	102.375
urate	rs2231142	T	G	0.139562	0.110586	0.0223072	3.94e-10	8299	0.0038315	31.9122	Yes	36357675
urate	rs9994216	T	G	0.27233	0.742994	0.015667	1.12e-67	8299	0.0283237	241.852
uridine	rs10278152	A	T	-0.0962233	0.55177	0.0153164	3.33e-10	8299	0.00457983	38.1737
uridine	rs131805	C	T	-0.153099	0.774408	0.0184751	1.16e-16	8299	0.0081897	68.5111	Yes	36357675
uridine	rs66731853	A	G	-0.146276	0.320544	0.0163867	4.4e-19	8299	0.0093202	78.0572	Yes	36357675
vanillactate	rs113945618	G	A	0.119785	0.225013	0.0176382	1.11e-11	8299	0.00500423	41.7289
vanillic acid glycine	rs114538296	C	A	0.485674	0.0123268	0.0735864	4.11e-11	8299	0.00574359	47.9298
vanillic acid glycine	rs3799340	T	C	0.112088	0.430149	0.0163168	6.44e-12	8299	0.00615926	51.4201
vanillylmandelate (VMA)	rs1531022	A	G	-0.188966	0.47034	0.0134401	6.7e-45	8299	0.0177912	150.288	Yes	37277652
X-07765	rs556339	T	C	0.196793	0.256835	0.0176565	7.52e-29	8299	0.0147839	124.503	Yes	36357675
X-11299	rs4149056	C	T	0.142686	0.156113	0.0208893	8.46e-12	8299	0.00536434	44.748
X-11308	rs58231493	T	C	0.0956886	0.423048	0.0151198	2.47e-10	8299	0.00446971	37.2517
X-11308	rs79722608	G	C	0.34495	0.0651856	0.0297305	4e-31	8299	0.0145017	122.091
X-11315	rs17279437	A	G	-0.216828	0.0977125	0.0258147	4.49e-17	8299	0.00829002	69.3573
X-11315	rs2242090	G	C	0.132857	0.544493	0.0154229	7.04e-18	8299	0.00875561	73.2869
X-11315	rs3761097	T	C	0.45683	0.0543585	0.0340325	4.41e-41	8299	0.0214552	181.917	Yes	36357675
X-11315	rs3848666	C	G	-0.203638	0.172021	0.0204146	1.96e-23	8299	0.0118127	99.1814	Yes	35347128
X-11372	rs11045885	G	A	0.169911	0.168244	0.0193668	1.73e-18	8299	0.00807995	67.5854
X-11372	rs8041483	G	A	0.100768	0.632284	0.0156051	1.07e-10	8299	0.00472172	39.3619
X-11381	rs11242109	T	G	-0.139313	0.476425	0.0151713	4.21e-20	8299	0.00968248	81.121
X-11381	rs1171617	T	G	0.178377	0.769265	0.0183417	2.35e-22	8299	0.0112953	94.7876
X-11381	rs12208357	T	C	-0.32469	0.0685074	0.029745	9.69e-28	8299	0.013455	113.159	Yes	35347128
X-11381	rs77010315	A	C	-0.435487	0.0119873	0.0697394	4.25e-10	8299	0.00449225	37.4404
X-11444	rs2954038	A	C	-0.108927	0.688729	0.0155646	2.59e-12	8299	0.00508731	42.4252
X-11444	rs72794638	C	T	-0.756857	0.0176715	0.0537321	4.65e-45	8299	0.0198878	168.358
X-11444	rs9282858	T	C	-0.676614	0.0340269	0.0394194	4.9e-66	8299	0.0300953	257.449	Yes	37277652
X-11470	rs116196017	G	A	-0.879952	0.0145828	0.0615223	2.1e-46	8299	0.022254	188.844	Yes	37277652
X-11470	rs146280229	C	G	-0.484498	0.0127369	0.0662294	2.57e-13	8299	0.00590351	49.2723
X-11470	rs72794638	C	T	-0.678268	0.0176434	0.0560603	1.07e-33	8299	0.0159472	134.458
X-11470	rs9282858	T	C	-0.586383	0.0337079	0.0412368	6.9e-46	8299	0.0223992	190.105	Yes	37277652
X-11478	rs7500220	G	A	0.208023	0.803468	0.0192973	4.28e-27	8299	0.0136664	114.961
X-11787	rs10178409	T	G	-0.444806	0.22342	0.0171704	5.79e-148	8299	0.0686562	611.633	Yes	37333177
X-11787	rs4917639	C	A	-0.337856	0.193345	0.0186166	1.33e-73	8299	0.0356053	306.323
X-11795	rs28941785	T	C	0.787119	0.0103293	0.0736587	1.18e-26	8299	0.012667	106.446	Yes	36357675
X-11849	rs165722	T	C	-0.122444	0.51574	0.0159214	1.47e-14	8299	0.00748884	62.6037
X-11880	rs13410335	G	T	-0.111696	0.349927	0.0157898	1.51e-12	8299	0.00567603	47.3629
X-11880	rs57743625	A	G	0.173901	0.166137	0.0200151	3.67e-18	8299	0.00837906	70.1085
X-12100	rs10085935	T	C	-0.0983638	0.367066	0.0145885	1.56e-11	8299	0.00449576	37.4698
X-12100	rs12931876	C	T	0.173355	0.229205	0.0165071	8.47e-26	8299	0.0106186	89.0478
X-12100	rs3184504	C	T	-0.107997	0.514092	0.0140752	1.68e-14	8299	0.00582704	48.6304
X-12112	rs10164318	G	T	0.121885	0.672936	0.0165096	1.55e-13	8299	0.00653939	54.6144
X-12112	rs10168931	A	G	-0.126165	0.225342	0.0184067	7.17e-12	8299	0.00555725	46.3662
X-12112	rs2147896	G	A	-1.14196	0.355906	0.0100528	1e-200	8299	0.597883	12336.3	Yes	37277652
X-12112	rs37370	T	C	0.166503	0.90183	0.0259592	1.42e-10	8299	0.00490883	40.9294
X-12117	rs34400381	A	G	-0.306588	0.0316739	0.0425951	6.12e-13	8299	0.00576585	48.1167	Yes	35347128
X-12117	rs37369	T	C	-0.580268	0.074162	0.0284844	3e-92	8299	0.0462385	402.24	Yes	31959995
X-12117	rs62229260	A	G	-0.10504	0.591226	0.0151551	4.18e-12	8299	0.00533306	44.4856
X-12216	rs56113850	C	T	0.129952	0.577382	0.0150717	6.56e-18	8299	0.00824152	68.9481	Yes	37277652
X-12410	rs1495743	C	G	-0.285041	0.767191	0.0184614	8.83e-54	8299	0.0290234	248.005
X-12411	rs62111897	A	G	0.570415	0.0275474	0.0452213	1.77e-36	8299	0.0174326	147.204	Yes	37333177
X-12707	rs12923643	A	G	0.310182	0.0358964	0.0419184	1.37e-13	8299	0.00665944	55.6238
X-12707	rs138534121	G	A	0.253908	0.0626695	0.0329422	1.28e-14	8299	0.00757411	63.322
X-12707	rs144245963	T	C	0.52022	0.013977	0.0671425	9.34e-15	8299	0.00745942	62.356
X-12707	rs165656	C	G	0.236019	0.527042	0.0156859	3.64e-51	8299	0.027771	236.998
X-12714	rs151228	G	A	0.217881	0.538366	0.0166076	2.55e-39	8299	0.0235963	200.51	Yes	37277652
X-12798	rs1171615	T	C	-0.281561	0.769976	0.0185617	5.68e-52	8299	0.0280818	239.727
X-12798	rs1177442	G	A	-0.102816	0.555698	0.0155677	3.99e-11	8299	0.00521998	43.5374
X-12798	rs316019	C	A	1.07993	0.905427	0.0240978	1e-200	8299	0.199729	2070.74	Yes	37277652
X-12822	rs2762353	G	A	0.263314	0.561106	0.0152468	7.9e-67	8299	0.0341494	293.355
X-12839	rs1408273	G	A	0.134498	0.553167	0.0198794	1.33e-11	8299	0.00894259	74.8661
X-12844	rs113497640	G	A	0.264282	0.0572752	0.0331127	1.45e-15	8299	0.00754252	63.0559
X-12844	rs1531022	A	G	-0.142083	0.469533	0.0155258	5.62e-20	8299	0.0100563	84.2848
X-12844	rs4804669	G	A	-0.141462	0.777664	0.0192343	1.91e-13	8299	0.00692008	57.816
X-12844	rs7780066	A	G	0.235981	0.793051	0.0189482	1.33e-35	8299	0.0182788	154.483
X-12847	rs1165154	C	T	0.138706	0.559674	0.0160267	4.94e-18	8299	0.00948266	79.4308
X-12851	rs11045856	G	T	-0.115194	0.241499	0.0186231	6.19e-10	8299	0.0048614	40.5321
X-13431	rs16833670	G	A	0.2386	0.316848	0.0162047	4.51e-49	8299	0.0246456	209.651
X-13431	rs2286963	G	T	0.635124	0.347287	0.0143649	1e-200	8299	0.182876	1856.91	Yes	31959995
X-13684	rs2062541	A	G	-0.124162	0.610433	0.0154856	1.08e-15	8299	0.00733209	61.2837
X-13684	rs2160387	C	T	-0.200124	0.42843	0.0147578	6.86e-42	8299	0.0196145	165.998
X-13684	rs3753143	C	T	-0.333725	0.0535405	0.0326543	1.61e-24	8299	0.0112873	94.7203
X-13684	rs3802967	C	T	-0.118274	0.537578	0.0146354	6.4e-16	8299	0.00695486	58.1086
X-13684	rs8050744	G	A	0.340276	0.0794219	0.0271741	5.65e-36	8299	0.0169314	142.9
X-13729	rs143647521	T	C	-0.535727	0.0091773	0.0814544	4.8e-11	8299	0.00521949	43.5333	Yes	36357675
X-13866	rs1183200	C	G	0.300222	0.555192	0.0148146	2.6e-91	8299	0.0445175	386.571
X-14939	rs1126742	G	A	0.294175	0.130263	0.0223147	1.1e-39	8299	0.0196088	165.948
X-15486	rs1165151	G	T	0.182918	0.53914	0.0150132	3.79e-34	8299	0.016627	140.287
X-15503	rs352925	T	C	0.141379	0.276399	0.0157156	2.34e-19	8299	0.00799531	66.8718
X-15503	rs61825638	T	C	0.209848	0.246003	0.0161307	1.08e-38	8299	0.0163361	137.792	Yes	37277652
X-15523	rs140047638	C	T	0.454922	0.0134304	0.0696161	6.37e-11	8299	0.00548429	45.7541
X-16087	rs2762353	G	A	-0.258319	0.544739	0.0158671	1.37e-59	8299	0.0330972	284.008
X-16397	rs7844508	T	G	0.122105	0.596795	0.0159553	1.96e-14	8299	0.00717543	59.9648
X-16935	rs1648348	C	A	0.143608	0.675135	0.0165391	3.86e-18	8299	0.0090465	75.7441	Yes	36357675
X-16935	rs4148415	T	C	-0.107768	0.354226	0.0160813	2.06e-11	8299	0.00531338	44.3206
X-16935	rs55826256	C	G	-0.349841	0.195647	0.0194623	3.04e-72	8299	0.0385204	332.409
X-16935	rs56148886	C	T	0.15004	0.233505	0.0181283	1.27e-16	8299	0.00805841	67.4038
X-17325	rs1047891	A	C	0.193695	0.316884	0.017386	7.93e-29	8299	0.0162428	136.992	Yes	37277652
X-17328	rs1902023	C	A	-0.126352	0.453612	0.0178837	1.6e-12	8299	0.00791371	66.1838
X-17357	rs2910993	C	T	-0.125977	0.765793	0.018994	3.3e-11	8299	0.00569277	47.5034
X-17357	rs62471929	G	A	0.239527	0.0528816	0.0340223	1.92e-12	8299	0.00574709	47.9592
X-17357	rs7928134	G	A	0.255349	0.697365	0.0161294	1.89e-56	8299	0.0275218	234.811
X-17357	rs9642091	C	T	0.179258	0.789594	0.0186677	7.8e-22	8299	0.010677	89.5431	Yes	35347128
X-17367	rs1047891	A	C	0.23291	0.321646	0.019247	1.04e-33	8299	0.0236723	201.171	Yes	37277652
X-17653	rs4149056	C	T	0.310551	0.15646	0.0209553	1.09e-49	8299	0.0254569	216.733	Yes	37277652
X-17653	rs72738356	A	G	0.18402	0.225738	0.0185874	4.15e-23	8299	0.0118373	99.3906
X-17654	rs10178909	G	C	0.479306	0.100287	0.0254084	2.25e-79	8299	0.0414576	358.851	Yes	35050183
X-17654	rs112577588	T	A	0.499897	0.0624268	0.0319103	2.6e-55	8299	0.0292528	250.024
X-17654	rs4149056	C	T	0.228269	0.154282	0.0212934	8.18e-27	8299	0.0135977	114.375
X-17654	rs56050317	G	A	-0.20576	0.0732438	0.029767	4.77e-12	8299	0.00574762	47.9637
X-17654	rs72738356	A	G	0.197151	0.22589	0.0186402	3.82e-26	8299	0.0135934	114.339
X-17676	rs61757683	T	G	0.543263	0.0205616	0.0544417	1.89e-23	8299	0.0118873	99.8157	Yes	35347128
X-17676	rs727260	A	G	-0.300821	0.0477189	0.0357134	3.66e-17	8299	0.00822436	68.8033
X-17676	rs9922704	C	T	-0.34589	0.0233103	0.0508366	1.02e-11	8299	0.00544767	45.4469
X-17690	rs1165191	T	A	0.222006	0.261163	0.0190798	2.71e-31	8299	0.0190204	160.872
X-18886	rs2582788	G	T	-0.11348	0.70612	0.0170855	3.1e-11	8299	0.00534462	44.5826
X-18888	rs28415528	A	G	-0.120124	0.312941	0.0174777	6.29e-12	8299	0.00620506	51.8048
X-18913	rs74637339	A	T	0.283633	0.0522804	0.0343911	1.62e-16	8299	0.00797191	66.6744
X-18921	rs28415528	A	G	-0.403572	0.317104	0.0160593	2.33e-139	8299	0.0705388	629.678	Yes	35347128
X-18922	rs11576656	A	T	0.239514	0.106126	0.0250478	1.15e-21	8299	0.010884	91.2985
X-18922	rs2582788	G	T	-0.163521	0.705546	0.0173579	4.49e-21	8299	0.0111101	93.2166
X-18922	rs4149056	C	T	0.302992	0.156177	0.0209274	1.66e-47	8299	0.024197	205.74	Yes	37277652
X-18935	rs56113850	C	T	0.131701	0.606272	0.0202728	8.22e-11	8299	0.00828079	69.2794	Yes	37277652
X-19141	rs62317882	C	T	0.748033	0.64281	0.0141889	1e-200	8299	0.256953	2869.18
X-21285	rs1185977	G	A	-0.175485	0.274781	0.0194	1.49e-19	8299	0.0122734	103.098	Yes	35347128
X-21286	rs56113850	C	T	-0.136846	0.576068	0.0151338	1.53e-19	8299	0.00914669	76.5907	Yes	35050183
X-21312	rs556339	T	C	0.193847	0.286882	0.0222674	3.16e-18	8299	0.0153749	129.558
X-21339	rs4149083	T	A	0.198397	0.166382	0.0201815	8.31e-23	8299	0.0109188	91.5931
X-21353	rs28415528	A	G	-0.220257	0.317806	0.0160746	9.85e-43	8299	0.0210358	178.285	Yes	31959995
X-21364	rs1165195	G	T	-0.12671	0.554667	0.0147522	8.76e-18	8299	0.00793175	66.3359	Yes	35347128
X-21441	rs2011425	G	T	0.362199	0.0808657	0.0277817	7.5e-39	8299	0.0195015	165.022	Yes	35347128
X-21441	rs2072365	T	C	-0.102981	0.346688	0.016278	2.51e-10	8299	0.00480401	40.0513
X-21441	rs212100	C	T	0.268329	0.839582	0.0209923	2.06e-37	8299	0.0193946	164.1
X-21441	rs60571683	A	G	0.345142	0.0564051	0.0333115	3.73e-25	8299	0.0126803	106.56
X-21441	rs72838138	A	G	-0.596977	0.0567814	0.0325645	4.58e-75	8299	0.0381736	329.297
X-21467	rs1047891	A	C	0.164416	0.308935	0.016738	8.97e-23	8299	0.0115426	96.8874
X-21467	rs12318075	G	T	0.42818	0.166055	0.0201222	1.78e-100	8299	0.0507776	443.839
X-21467	rs55672373	T	C	-0.489317	0.0589493	0.0324894	2.93e-51	8299	0.0265645	226.421
X-21470	rs1165181	A	T	-0.123681	0.290213	0.0173529	1.02e-12	8299	0.00630204	52.6196
X-21470	rs148982377	C	T	0.273535	0.0343974	0.0429576	1.92e-10	8299	0.00497027	41.4443
X-21471	rs11045856	G	T	-0.284431	0.237418	0.0176274	1.43e-58	8299	0.0292944	250.39	Yes	35347128
X-21471	rs212100	C	T	0.331612	0.841223	0.0210966	1.13e-55	8299	0.0293758	251.107
X-21471	rs72838129	C	T	-0.580097	0.0572486	0.0327696	4.03e-70	8299	0.036324	312.74
X-21607	rs12095130	A	T	0.148325	0.124575	0.0234679	2.61e-10	8299	0.00479853	40.0054
X-21607	rs12123977	A	G	-0.290029	0.305888	0.0163683	2.99e-70	8299	0.0357195	307.342
X-21607	rs2041073	C	T	-0.198664	0.46333	0.015501	1.33e-37	8299	0.0196275	166.11
X-21607	rs28415528	A	G	-0.258668	0.315419	0.0164979	2.11e-55	8299	0.0288954	246.878
X-21736	rs1163541	A	G	-0.104394	0.70301	0.0168534	5.86e-10	8299	0.00455076	37.9303
X-21796	rs11045885	G	A	0.130608	0.16798	0.0192245	1.09e-11	8299	0.00476827	39.7519
X-21796	rs4148324	G	T	0.168639	0.324446	0.0153632	4.94e-28	8299	0.0124666	104.741
X-21829	rs11576656	A	T	0.185689	0.105691	0.0246655	5.14e-14	8299	0.0065182	54.4364
X-21829	rs1165189	C	A	0.147334	0.249085	0.0175837	5.34e-17	8299	0.00812034	67.9261
X-21829	rs2582788	G	T	-0.109991	0.705897	0.0170755	1.18e-10	8299	0.00502325	41.8883
X-22162	rs117135869	T	C	0.901438	0.0148683	0.0585061	1.46e-53	8299	0.0238044	202.321	Yes	35347128
X-22162	rs73886794	A	G	-1.06638	0.0338396	0.0386216	8.22e-168	8299	0.0743581	666.51	Yes	37277652
X-22520	rs4149056	C	T	0.20244	0.17094	0.0247448	2.81e-16	8299	0.0116159	97.5097
X-23639	rs10801699	C	T	-0.0981496	0.503095	0.0155048	2.45e-10	8299	0.00481649	40.1558
X-23639	rs4675869	G	A	0.115776	0.70057	0.0169137	7.64e-12	8299	0.00562359	46.9228	Yes	35050183
X-23641	rs11597782	C	T	-0.127271	0.386475	0.0169546	6.07e-14	8299	0.00768144	64.2262
X-23641	rs7538652	T	G	0.171038	0.327378	0.017412	8.96e-23	8299	0.0128836	108.29
X-23641	rs7584317	G	A	0.172355	0.444832	0.0164302	9.59e-26	8299	0.0146723	123.549
X-23644	rs73058498	G	T	0.220608	0.0940389	0.0264875	8.17e-17	8299	0.00829258	69.3789
X-23654	rs142059872	A	G	0.783458	0.0126066	0.0660974	2.07e-32	8299	0.0152809	128.753
X-23654	rs2304913	C	T	-0.526832	0.0393629	0.0379546	8.31e-44	8299	0.0209904	177.891
X-23659	rs60234513	C	T	-0.240861	0.274545	0.0162493	1.04e-49	8299	0.0231093	196.274
X-23680	rs12136754	A	C	-0.108917	0.336443	0.0158874	7.1e-12	8299	0.00529677	44.1813
X-23680	rs28415528	A	G	0.297722	0.319015	0.0159792	1.77e-77	8299	0.0385124	332.336	Yes	37277652
X-23739	rs2282377	G	C	0.391216	0.129058	0.0223557	1.44e-68	8299	0.0344063	295.641
X-23780	rs17279437	A	G	0.327196	0.101702	0.0256339	2.6e-37	8299	0.0195612	165.538	Yes	37277652
X-23974	rs1075485	A	G	0.121083	0.704816	0.0173191	2.72e-12	8299	0.00610049	50.9265
X-24241	rs1050152	T	C	-0.107399	0.430152	0.0156755	7.31e-12	8299	0.00565472	47.1841
X-24241	rs1171614	C	T	0.163222	0.770896	0.0188775	5.32e-18	8299	0.00941057	78.8212	Yes	36357675
X-24241	rs12208357	T	C	-0.190394	0.069401	0.0303378	3.48e-10	8299	0.00468236	39.0323
X-24241	rs34059508	A	G	-0.33036	0.0256028	0.0489551	1.5e-11	8299	0.00544538	45.4277
X-24243	rs61985497	A	G	0.256364	0.0856801	0.0281598	8.71e-20	8299	0.0102973	86.3254
X-24328	rs146199923	T	G	-0.336294	0.0212559	0.0493003	9.02e-12	8299	0.00470562	39.2271
X-24328	rs62466318	T	C	-0.145503	0.190015	0.0179037	4.4e-16	8299	0.00651687	54.4251
X-24328	rs7293380	C	T	0.117954	0.653583	0.0147703	1.4e-15	8299	0.00630021	52.6043
X-24334	rs2263122	G	T	-0.149322	0.518754	0.0151528	6.56e-23	8299	0.0111328	93.4091	Yes	37277652
X-24337	rs1801133	A	G	-0.190416	0.34098	0.0161968	6.55e-32	8299	0.0162954	137.442	Yes	35347128
X-24337	rs28366034	T	C	-0.336952	0.132838	0.0225649	2.02e-50	8299	0.026157	222.854	Yes	37277652
X-24418	rs1569344	A	C	-0.17059	0.233474	0.0209455	3.81e-16	8299	0.010416	87.3315
X-24418	rs17713514	T	C	0.682378	0.068545	0.0337769	9.31e-91	8299	0.059459	524.519
X-24418	rs1902023	C	A	-0.202087	0.455035	0.0174168	3.98e-31	8299	0.0202544	171.525	Yes	37277652
X-24494	rs183044805	T	C	0.357585	0.0645066	0.0336864	2.53e-26	8299	0.0154324	130.05
X-24494	rs72794638	C	T	0.518351	0.0201009	0.0586797	1.01e-18	8299	0.0105846	88.76
X-24494	rs7475281	C	A	-0.148098	0.145806	0.0238102	4.97e-10	8299	0.00546337	45.5786
X-24518	rs233074	C	T	0.390001	0.375798	0.0168016	3.43e-119	8299	0.0713577	637.549
X-24518	rs37369	T	C	-0.597494	0.0699592	0.03283	5.2e-74	8299	0.0464562	404.226	Yes	31959995
X-24518	rs683369	C	G	-0.135026	0.778602	0.0206619	6.36e-11	8299	0.00628571	52.4824
X-24531	rs2328895	T	C	-0.199427	0.546279	0.0166603	5.09e-33	8299	0.0197152	166.867
X-24544	rs12659258	A	G	0.64652	0.148625	0.0189563	1e-200	8299	0.105781	981.485
X-24546	rs2071426	C	T	-0.132379	0.271552	0.0182528	4.09e-13	8299	0.00693298	57.9245
X-24546	rs212100	C	T	0.160783	0.84717	0.0227913	1.73e-12	8299	0.00669406	55.9149
X-24546	rs4149056	C	T	0.379803	0.169225	0.0210749	1.32e-72	8299	0.0405597	350.75	Yes	37277652
X-24556	rs111328885	A	C	0.205034	0.118373	0.0240774	1.66e-17	8299	0.00877444	73.446
X-24556	rs1165195	G	T	-0.223387	0.554527	0.0154355	1.81e-47	8299	0.0246541	209.726	Yes	35347128
X-24588	rs1074501	T	C	0.237407	0.688893	0.0156929	1.05e-51	8299	0.024159	205.41
X-24588	rs11568591	A	G	-0.256345	0.0687287	0.0288272	5.98e-19	8299	0.0084119	70.3856
X-24588	rs12815466	A	T	0.227336	0.853602	0.0207061	4.81e-28	8299	0.0129169	108.574
X-24588	rs1780180	A	G	-0.113152	0.602041	0.0147921	2.02e-14	8299	0.00613506	51.2168
X-24588	rs72551330	C	T	-0.393201	0.0142822	0.0620735	2.38e-10	8299	0.00435318	36.2763
X-24736	rs6584194	C	T	0.146501	0.362607	0.0201348	3.44e-13	8299	0.00992098	83.1392
X-24736	rs8101881	T	C	0.33431	0.643919	0.0203003	6.21e-61	8299	0.0512518	448.207
X-24757	rs1047891	A	C	0.126163	0.318554	0.0192863	6.09e-11	8299	0.00691048	57.7353
X-24795	rs1047891	A	C	0.167918	0.332864	0.021644	8.62e-15	8299	0.0125229	105.22
X-24801	rs1171617	T	G	0.114851	0.768183	0.0185167	5.56e-10	8299	0.00469796	39.163
X-24801	rs142059872	A	G	0.522014	0.0128285	0.0677029	1.25e-14	8299	0.00690181	57.6623
X-24801	rs77010315	A	C	-0.492135	0.0121103	0.0699009	1.92e-12	8299	0.00579511	48.3623
X-24801	rs7705826	G	T	0.129022	0.8345	0.0205684	3.55e-10	8299	0.00459814	38.327
X-24801	rs77762079	A	C	-0.486657	0.0388653	0.0393983	4.74e-35	8299	0.0176938	149.45
X-24812	rs1171617	T	G	0.121396	0.770092	0.0191599	2.36e-10	8299	0.00521838	43.524
X-24947	rs148982377	C	T	-0.474046	0.0329071	0.0428798	2.07e-28	8299	0.0143031	120.394
X-24947	rs56028148	T	C	0.202943	0.118442	0.0240137	2.88e-17	8299	0.00860072	71.9792
X-24947	rs6456703	T	C	0.127328	0.24728	0.0180069	1.54e-12	8299	0.00603532	50.3791
X-24947	rs9884390	C	T	-0.587303	0.218851	0.0178102	1e-200	8299	0.117933	1109.32
X-24949	rs1126742	G	A	0.340914	0.137315	0.0236166	3.1e-47	8299	0.0275353	234.929	Yes	37277652
X-24949	rs1177442	G	A	0.181747	0.563145	0.0165097	3.48e-28	8299	0.0162526	137.075
X-24949	rs7969341	G	A	0.229663	0.173552	0.0214037	7.35e-27	8299	0.0151306	127.468
X-24978	rs603424	A	G	-0.180492	0.155452	0.0260784	4.48e-12	8299	0.00855395	71.5844
X-25109	rs10912697	A	G	-0.203531	0.373909	0.016684	3.14e-34	8299	0.0193952	164.105
X-25109	rs1424245	A	T	0.0999381	0.553751	0.0159882	4.09e-10	8299	0.0049361	41.158
X-25371	rs1165196	A	G	-0.24604	0.555135	0.0151221	1.61e-59	8299	0.0298998	255.725
X-25371	rs1536826	C	A	0.150243	0.815882	0.0198749	4.05e-14	8299	0.00678175	56.6524
X-25419	rs11062102	C	T	0.14455	0.656731	0.0165208	2.14e-18	8299	0.00942081	78.9078	Yes	37277652
X-25420	rs2080402	C	T	0.129266	0.553112	0.0147635	2.03e-18	8299	0.00826058	69.1089
X-25420	rs715	C	T	-0.120606	0.306475	0.015821	2.48e-14	8299	0.00618337	51.6226
X-25422	rs10240723	T	C	-0.241981	0.381729	0.0147294	1.2e-60	8299	0.0276393	235.842
X-25422	rs2282377	G	C	-0.198248	0.12992	0.0213001	1.31e-20	8299	0.00888552	74.3841
X-25433	rs12318075	G	T	0.349411	0.179351	0.0221988	8.03e-56	8299	0.0359389	309.301
X-25790	rs1569415	A	C	0.136687	0.245416	0.0161664	2.79e-17	8299	0.00691982	57.8138
X-25810	rs10786415	G	A	-0.104477	0.358392	0.0158403	4.23e-11	8299	0.00501995	41.8607
X-26054	rs2076007	T	C	0.298721	0.106898	0.0240035	1.49e-35	8299	0.0170385	143.819	Yes	35347128
X-26054	rs337276	A	C	-0.406608	0.611513	0.0147047	2.67e-168	8299	0.0785532	707.318
X-26054	rs492602	G	A	-0.106977	0.480712	0.0149055	7.12e-13	8299	0.00571352	47.6775
X-26054	rs550057	C	T	-0.159093	0.742579	0.0170578	1.09e-20	8299	0.00967651	81.0705
X-26109	rs296391	T	C	0.172946	0.841536	0.022368	1.06e-14	8299	0.00797727	66.7197
X-26109	rs4149056	C	T	0.299845	0.162706	0.0216978	1.95e-43	8299	0.0244966	208.352
X-26109	rs776746	C	T	1.08999	0.957337	0.0378369	1.72e-182	8299	0.097049	891.76	Yes	37277652
X-26111	rs4149056	C	T	0.310638	0.158537	0.0208638	3.89e-50	8299	0.0257457	219.257
X-26111	rs7375178	A	C	-0.120089	0.459862	0.0156006	1.39e-14	8299	0.00716422	59.8704
ximenoylcarnitine (C26:1)*	rs12210538	G	A	-0.205048	0.239083	0.0175629	1.71e-31	8299	0.0152977	128.897
ximenoylcarnitine (C26:1)*	rs2510374	G	A	0.300986	0.110936	0.0238374	1.51e-36	8299	0.0178701	150.966

## Sheet: Table S5
Supplementary Table 5 Genetic instruments for urinary metabolites.
Urinary metabolites	SNP	effect allele	other allele	beta	eaf	se	pval	N	R2	F	Has also been reported in other studies	PMID
11-ketoetiocholanolone sulfate	rs4694429	A	G	0.617	0.34	0.061	5.736e-24	1627	0.170853	334.846
16a-hydroxy DHEA 3-sulfate	rs34670419	T	G	1.515	0.03	0.22	5.724e-12	1627	0.133582	250.538
17alpha-hydroxypregnanolone glucuronide	rs118186763	A	T	-1.987	0.06	0.13	3.823e-53	1627	0.445353	1304.79
1-methylhistamine	rs6977081	T	G	-0.381	0.35	0.032	1.436e-32	1627	0.0660483	114.919
1-methylurate	rs4921914	C	T	-0.405	0.22	0.06	1.199e-11	1627	0.0562934	96.9335
1-methylxanthine	rs1495741	G	A	-0.589	0.22	0.063	5.788e-21	1627	0.119063	219.627	Yes	36357675
2'-deoxyguanosine	rs7683000	G	A	-0.479	0.17	0.046	7.528e-26	1627	0.0647483	112.5	Yes	37277652
2-methylbutyrylglycine	rs1047891	A	C	0.224	0.33	0.023	3.135e-22	1627	0.0221878	36.8734	Yes	37277652
2-methylmalonylcarnitine (C4-DC)	rs7849270	A	G	-0.158	0.28	0.014	6.479e-30	1627	0.0100655	16.5227
2'-O-methylcytidine	rs55758160	G	A	0.302	0.39	0.019	1.146e-55	1627	0.0433949	73.7155	Yes	37277652
2'-O-methyluridine	rs12555901	T	G	0.626	0.39	0.049	2.569e-37	1627	0.186455	372.43
3-aminoisobutyrate	rs11613331	G	A	-0.446	0.46	0.057	5.343e-15	1627	0.0988215	178.194	Yes	33031748
3-aminoisobutyrate	rs37369	T	C	2.114	0.08	0.091	6.31e-119	1627	0.657836	3124.19	Yes	33031748
3-hydroxyindolin-2-one sulfate	rs231976	G	C	0.342	0.45	0.038	1.76e-19	1627	0.0578972	99.8648
3-hydroxykynurenine	rs11133665	A	G	-0.457	0.27	0.057	1.143e-15	1627	0.0823283	145.786
3-methylcrotonylglycine	rs1047891	A	C	0.246	0.33	0.033	4.463e-14	1627	0.0267602	44.681	Yes	37277652
3-methylcytidine	rs73224656	A	G	0.304	0.13	0.022	4.273e-43	1627	0.0209045	34.6951	Yes	35347128
3-methylglutaconate	rs820503	A	C	-0.292	0.14	0.03	2.567e-22	1627	0.0205316	34.0632
3-methylglutaconate	rs1047891	A	C	0.226	0.33	0.022	2.913e-25	1627	0.0225858	37.55	Yes	33031748
3-methylglutarate/2-methylglutarate	rs820503	A	C	-0.398	0.14	0.044	1.532e-19	1627	0.0381437	64.4415
3-methylglutarate/2-methylglutarate	rs1047891	A	C	0.335	0.33	0.032	4.751e-26	1627	0.0496259	84.853
3-methylglutarylcarnitine (2)	rs820503	A	C	-0.407	0.14	0.047	2.302e-18	1627	0.0398883	67.5114
3-methylglutarylcarnitine (2)	rs1047891	A	C	0.322	0.33	0.034	1.51e-21	1627	0.0458491	78.0848	Yes	33031748
4-acetamidobutanoate	rs4921915	G	A	0.163	0.22	0.018	1.053e-19	1627	0.00911848	14.9539	Yes	36357675
4-guanidinobutanoate	rs3980014	C	T	0.43	0.43	0.031	1.114e-44	1627	0.090638	161.967	Yes	35347128
4-hydroxyphenylpyruvate	rs2688412	A	G	0.533	0.13	0.08	2.769e-11	1627	0.0642609	111.595	Yes	37277652
4-ureidobutyrate	rs7094385	G	A	0.268	0.22	0.028	3.886e-21	1627	0.02465	41.0686	Yes	37277652
5-acetylamino-6-amino-3-methyluracil	rs35246381	C	T	0.534	0.22	0.053	5.734e-24	1627	0.0978655	176.284	Yes	37277652
5-acetylamino-6-formylamino-3-methyluracil	rs35246381	C	T	1.141	0.23	0.063	1.416e-72	1627	0.461126	1390.55	Yes	33031748
5-aminovalerate	rs37369	T	C	0.632	0.08	0.082	1.078e-14	1627	0.0587952	101.511	Yes	37277652
5-hydroxylysine	rs12460876	C	T	0.65	0.38	0.065	2.086e-23	1627	0.199082	403.922
adenosine	rs1706821	A	G	0.289	0.35	0.028	7.769e-25	1627	0.0380021	64.1928
adenosine 3',5'-cyclic monophosphate (cAMP)	rs1165187	C	T	-0.219	0.25	0.017	1.023e-39	1627	0.0179854	29.7615
alpha-CEHC glucuronide*	rs12611275	A	G	-0.397	0.27	0.045	2.496e-18	1627	0.0621295	107.649
alpha-CEHC sulfate	rs55744319	A	G	-0.422	0.27	0.053	2.058e-15	1627	0.0702007	122.689
alpha-hydroxymetoprolol	rs3892097	T	C	-1.698	0.18	0.21	5.573e-16	1627	0.851122	9289.96	Yes	37277652
andro steroid monosulfate C19H28O6S (1)*	rs34670419	T	G	1.162	0.03	0.166	2.366e-12	1627	0.0785842	138.59
androstenediol (3beta,17beta) disulfate (1)	rs2972516	T	C	-0.8	0.17	0.087	3.737e-20	1627	0.180608	358.178
beta-citrylglutamate	rs7108196	A	T	-0.272	0.15	0.026	2.583e-25	1627	0.0188659	31.2466	Yes	37277652
beta-guanidinopropanoate	rs6666886	G	C	-1.013	0.36	0.088	5.619e-31	1627	0.472859	1457.66
cysteinylglycine	rs6425194	C	T	-0.3	0.33	0.038	1.577e-15	1627	0.039798	67.3522
cysteinylglycine disulfide*	rs420332	T	C	-0.194	0.46	0.019	8.803e-25	1627	0.0186976	30.9625
cytidine	rs66731853	A	G	-0.296	0.33	0.035	1.86e-17	1627	0.0387438	65.4962	Yes	37277652
diacetylspermidine*	rs4617507	G	A	0.257	0.23	0.033	1.411e-14	1627	0.0233946	38.9268
dimethylmalonic acid	rs2514022	C	T	0.141	0.4	0.019	1.671e-13	1627	0.00954288	15.6566
dimethylmalonic acid	rs685607	A	G	0.139	0.45	0.02	1.127e-12	1627	0.00956389	15.6914	Yes	37277652
epiandrosterone sulfate	rs45446698	G	T	-1.589	0.03	0.23	4.363e-12	1627	0.14695	279.93	Yes	33031748
ethylmalonate	rs1799958	A	G	0.514	0.27	0.019	7.79e-169	1627	0.104146	188.912	Yes	35347128
ferulic acid 4-sulfate	rs2817188	A	G	-0.534	0.47	0.045	1.223e-32	1627	0.142065	269.082	Yes	37277652
furaneol sulfate	rs151232	T	C	0.364	0.45	0.031	3.469e-31	1627	0.0655855	114.057	Yes	37277652
gamma-CEHC glucuronide*	rs12611275	A	G	-0.244	0.27	0.035	3.266e-12	1627	0.0234691	39.0538	Yes	37277652
gamma-CEHC sulfate*	rs765285	G	C	-0.498	0.49	0.066	4.18e-14	1627	0.123952	229.922
gamma-glutamyl-epsilon-lysine	rs4822523	T	A	0.564	0.34	0.069	2.805e-16	1627	0.142761	270.622
gamma-glutamylglycine	rs9612676	A	T	0.424	0.34	0.06	2.113e-12	1627	0.0806835	142.618
gamma-glutamylhistidine	rs4822523	T	A	0.484	0.34	0.07	5.337e-12	1627	0.105134	190.915
gamma-glutamylleucine	rs5751909	A	G	0.527	0.34	0.067	2.532e-15	1627	0.124645	231.389
gamma-glutamylphenylalanine	rs4822523	T	A	0.575	0.34	0.076	2.906e-14	1627	0.148385	283.138	Yes	37277652
gluconate	rs28364331	G	A	-0.811	0.02	0.085	1.451e-21	1627	0.0257827	43.0056	Yes	35050183
glucuronide of C10H18O2 (11)*	rs3863632	T	C	0.388	0.12	0.051	3.918e-14	1627	0.0317949	53.3634
glucuronide of C10H18O2 (12)*	rs1126742	G	A	0.345	0.14	0.038	6.115e-20	1627	0.0286612	47.9488
glucuronide of C12H22O4 (2)*	rs7666195	C	G	0.31	0.47	0.04	1.7e-14	1627	0.047877	81.7123
glutamate	rs10148571	G	A	0.296	0.33	0.023	1.513e-37	1627	0.0387438	65.4962	Yes	37277652
glycerophosphoserine*	rs75303441	A	G	-0.406	0.06	0.032	2.624e-37	1627	0.0185935	30.7869	Yes	37277652
glycine conjugate of C9H16O2*	rs2286963	G	T	1.54	0.36	0.054	3.67e-181	1627	0.99	160875	Yes	37277652
glyco-beta-muricholate**	rs45446698	G	T	1.623	0.03	0.218	1.075e-13	1627	0.153306	294.23	Yes	37277652
glycochenodeoxycholate glucuronide (1)	rs12317268	G	A	0.976	0.18	0.087	1.753e-29	1627	0.2812	635.714
glycocholenate sulfate*	rs4149056	C	T	0.677	0.18	0.057	3.641e-32	1627	0.135299	254.262	Yes	33031748
glycodeoxycholate sulfate	rs56165099	T	C	0.649	0.21	0.094	5.351e-12	1627	0.139754	263.996
heptanoylglutamine	rs12134854	C	T	-0.486	0.29	0.064	2.622e-14	1627	0.0972655	175.086
heptanoylglutamine	rs2817188	A	G	-0.537	0.47	0.058	1.778e-20	1627	0.143665	272.623
hexanoylglutamine	rs12134854	C	T	-0.325	0.29	0.035	2.352e-20	1627	0.0434964	73.8958
hexanoylglutamine	rs2762353	A	G	-0.432	0.47	0.031	1.49e-43	1627	0.0929761	166.573
hexanoylglycine	rs1251075	G	C	-0.331	0.32	0.034	4.967e-23	1627	0.0476809	81.3609
hexanoylglycine	rs1047891	A	C	0.34	0.33	0.035	8.984e-23	1627	0.0511183	87.5423	Yes	35347128
homocitrulline	rs13408433	A	G	-0.406	0.21	0.044	6.385e-20	1627	0.0546926	94.0175
imidazole lactate	rs10801690	C	T	0.195	0.49	0.027	6.374e-13	1627	0.0190049	31.4813
imidazole lactate	rs11646417	T	C	0.478	0.07	0.053	2.951e-19	1627	0.0297486	49.8237	Yes	37277652
indoleacetylglutamine	rs6497490	G	T	-0.64	0.13	0.056	1.006e-30	1627	0.0926515	165.933	Yes	37277652
indolelactate	rs1747551	G	A	-0.361	0.25	0.036	7.117e-24	1627	0.0488704	83.4948
inosine	rs11854689	A	G	0.402	0.32	0.038	1.46e-26	1627	0.0703301	122.932
isobutyrylcarnitine (C4)	rs662138	G	C	-0.328	0.16	0.045	2.612e-13	1627	0.0289186	48.3921	Yes	37277652
isobutyrylglycine	rs1047891	A	C	0.273	0.33	0.032	7.129e-18	1627	0.0329567	55.3798	Yes	37277652
isocaproylglutamine	rs7513363	G	A	-0.327	0.32	0.032	2.66e-24	1627	0.0465355	79.311
isocaproylglutamine	rs3799340	T	C	-0.353	0.45	0.03	7.683e-32	1627	0.0616815	106.821
isocaproylglycine	rs7513363	G	A	-0.335	0.32	0.033	5.892e-25	1627	0.0488403	83.4408
isocaproylglycine	rs1047891	A	C	0.351	0.33	0.034	1.338e-25	1627	0.0544795	93.6301	Yes	37277652
isovalerylglycine	rs1047891	A	C	0.216	0.33	0.031	3.957e-12	1627	0.0206313	34.2321	Yes	37277652
isoxanthopterin	rs6913474	C	G	0.825	0.42	0.041	2.687e-88	1627	0.331601	806.181	Yes	37277652
kynurenate	rs61825638	T	C	0.17	0.23	0.02	7.154e-18	1627	0.0102364	16.8062	Yes	33031748
kynurenine	rs11133665	A	G	-0.365	0.27	0.045	9.242e-16	1627	0.0525173	90.0709	Yes	37277652
lactose	rs12465802	A	G	0.274	0.46	0.032	9.495e-18	1627	0.0372978	62.957
lysine	rs4805801	T	C	0.377	0.17	0.04	4.473e-21	1627	0.0401088	67.9002
mannose	rs140254647	C	T	0.803	0.22	0.079	4.274e-24	1627	0.221298	461.807
methylmalonate (MMA)	rs291468	A	G	-0.38	0.4	0.05	2.45e-14	1627	0.069312	121.02	Yes	37277652
methylsuccinate	rs3916	C	G	0.161	0.26	0.024	2.523e-11	1627	0.0099744	16.3717	Yes	37277652
methylsuccinoylcarnitine	rs12410239	A	T	0.235	0.38	0.027	3.888e-18	1627	0.026022	43.4155
myo-inositol	rs72770483	G	T	1.153	0.08	0.102	6.551e-30	1627	0.195689	395.363	Yes	37277652
N1,N12-diacetylspermine	rs4240520	G	A	0.469	0.14	0.068	7.336e-12	1627	0.0529666	90.8846
N2,N6-diacetyllysine	rs13538	G	A	0.735	0.21	0.028	1.18e-149	1627	0.179247	354.888	Yes	37277652
N2-acetyllysine	rs10168931	A	G	0.888	0.21	0.022	1e-200	1627	0.261639	575.82
N6-carboxyethyllysine	rs13410232	T	A	-0.185	0.21	0.021	4.689e-19	1627	0.0113559	18.6652
N-acetyl-1-methylhistidine*	rs6546861	T	C	0.731	0.21	0.033	1.14e-111	1627	0.177301	350.206
N-acetyl-3-methylhistidine*	rs111540621	G	C	0.873	0.21	0.063	2.607e-43	1627	0.252874	550.002
N-acetylarginine	rs6546861	T	C	0.537	0.21	0.02	5.62e-163	1627	0.0956808	171.932
N-acetylasparagine	rs4547554	C	G	0.784	0.21	0.029	7.35e-159	1627	0.203943	416.311	Yes	37277652
N-acetyl-aspartyl-glutamate (NAAG)	rs61898064	T	G	-0.625	0.05	0.034	1.106e-73	1627	0.0371094	62.6268	Yes	37277652
N-acetylcitrulline	rs6546861	T	C	0.918	0.21	0.027	1e-200	1627	0.279616	630.741
N-acetylglucosamine conjugate of C24H40O4 bile acid**	rs113590482	T	G	-1.079	0.14	0.085	4.967e-37	1627	0.280349	633.04	Yes	37277652
N-acetylglucosamine/N-acetylgalactosamine	rs66559683	G	C	0.197	0.12	0.017	7.252e-33	1627	0.00819646	13.4293	Yes	37277652
N-acetylglucosaminylasparagine	rs66559683	G	C	-0.271	0.12	0.019	2.331e-46	1627	0.0155107	25.6021	Yes	37277652
N-acetylglutamine	rs4547554	C	G	0.8	0.21	0.035	3.84e-113	1627	0.212352	438.104	Yes	37277652
N-acetylhistidine	rs10195357	G	A	0.218	0.22	0.019	9.179e-30	1627	0.0163102	26.9436
N-acetylkynurenine (2)	rs7607014	G	A	0.737	0.22	0.073	4.05e-24	1627	0.186416	372.334
N-acetylleucine	rs4547554	C	G	0.437	0.21	0.035	3.488e-35	1627	0.0633635	109.931	Yes	35347128
N-acetylmethionine sulfoxide	rs7547112	A	C	0.233	0.47	0.028	2.161e-16	1627	0.0270468	45.1728
N-acetylmethionine sulfoxide	rs4547554	C	G	0.614	0.21	0.032	1.511e-84	1627	0.125087	232.328	Yes	37277652
N-acetylphenylalanine	rs2514032	T	C	-0.266	0.17	0.039	1.009e-11	1627	0.0199673	33.108
N-acetylphenylalanine	rs10195357	G	A	0.499	0.22	0.034	1.006e-47	1627	0.0854571	151.844
N-acetylputrescine	rs35246381	C	T	0.229	0.22	0.019	2.699e-35	1627	0.0179978	29.7824	Yes	35347128
N-acetylpyrraline	rs13538	G	A	0.747	0.21	0.038	3.095e-84	1627	0.185147	369.226
N-acetyltyrosine	rs2514032	T	C	-0.311	0.17	0.043	7.709e-13	1627	0.0272947	45.5984
N-acetyltyrosine	rs10168931	A	G	0.654	0.21	0.038	8.723e-66	1627	0.141916	268.754	Yes	36357675
N-alpha-acetylornithine	rs111540621	G	C	0.35	0.21	0.025	1.964e-46	1627	0.0406455	68.8473
N-delta-acetylornithine	rs13431529	C	G	-1.057	0.21	0.048	2.03e-109	1627	0.370703	957.247	Yes	37277652
N-formylanthranilic acid	rs72897838	G	A	0.505	0.1	0.046	1.455e-27	1627	0.0459045	78.1838	Yes	37277652
nicotinamide riboside	rs12208357	T	C	0.376	0.1	0.047	8.046e-16	1627	0.0254477	42.4323	Yes	37277652
N-methylpipecolate	rs7905265	G	C	-1.064	0.38	0.056	6.989e-81	1627	0.533444	1857.97
N-octanoylglutamine	rs13197514	T	C	-0.343	0.45	0.04	8.854e-18	1627	0.0582363	100.486
N-octanoylglutamine	rs1251075	G	C	-0.37	0.32	0.042	1.681e-18	1627	0.0595789	102.949
nonenedioate (C9:1-DC)*	rs7159760	T	C	-0.296	0.22	0.029	2.146e-25	1627	0.0300698	50.3783
nonenedioate (C9:1-DC)*	rs3744032	T	C	-0.586	0.06	0.053	1.664e-28	1627	0.0387351	65.4809	Yes	37277652
phenylalanine	rs11133665	A	G	-0.167	0.27	0.021	2.327e-15	1627	0.0109938	18.0636	Yes	37277652
phosphoethanolamine	rs1772719	C	A	-0.303	0.18	0.042	7.278e-13	1627	0.027102	45.2676	Yes	37277652
picolinate	rs2250598	T	C	0.226	0.46	0.025	3.501e-20	1627	0.0253746	42.3072
pregnanediol-3-glucuronide	rs17713514	T	C	-0.635	0.05	0.094	1.541e-11	1627	0.0383064	64.7273
pregnenediol disulfate (C21H34O8S2)*	rs62129970	T	C	-0.691	0.16	0.065	4.663e-26	1627	0.128347	239.274
prolylglycine	rs420332	T	C	-0.77	0.46	0.036	1.34e-99	1627	0.294553	678.503
pterin	rs6913474	C	G	0.391	0.42	0.035	9.904e-30	1627	0.0744836	130.777	Yes	37277652
pyridoxal	rs1165152	A	G	-0.39	0.47	0.059	4.023e-11	1627	0.0757762	133.232
ribonate	rs2790	G	A	-0.141	0.21	0.018	3.962e-15	1627	0.00659652	10.7905	Yes	37277652
succinylcarnitine (C4-DC)	rs115560420	T	G	0.176	0.13	0.023	7.134e-15	1627	0.00700677	11.4663	Yes	37277652
succinylcarnitine (C4-DC)	rs11071733	A	G	0.14	0.4	0.016	3.155e-19	1627	0.009408	15.4332
tauro-beta-muricholate	rs34670419	T	G	1.245	0.03	0.144	5.539e-18	1627	0.0902115	161.129
taurocholenate sulfate	rs58310495	T	C	0.585	0.18	0.073	1.404e-15	1627	0.101025	182.614
tigloylglycine	rs1047891	A	C	0.223	0.33	0.027	6.755e-17	1627	0.0219902	36.5375	Yes	37277652
trans-urocanate	rs3213737	G	A	-0.227	0.48	0.022	1.764e-25	1627	0.0257233	42.904	Yes	37277652
tryptophan	rs11133665	A	G	-0.271	0.27	0.028	5.405e-23	1627	0.0289504	48.447	Yes	37277652
tyrosine	rs11133665	A	G	-0.228	0.27	0.028	1.397e-16	1627	0.0204921	33.9963	Yes	37277652
X-10457	rs56768485	A	G	0.355	0.28	0.022	1.394e-56	1627	0.0508133	86.9919
X-11357	rs6546861	T	C	0.873	0.21	0.037	1.92e-123	1627	0.252874	550.002
X-11440	rs2972516	T	C	-0.623	0.17	0.054	3.893e-31	1627	0.10953	199.879
X-12093	rs13384756	T	C	1.118	0.21	0.05	1.44e-109	1627	0.414725	1151.47
X-12093	rs2147896	G	A	-1.3	0.36	0.035	1e-200	1627	0.778752	5719.7
X-12096	rs37369	T	C	-0.657	0.08	0.061	6.1e-27	1627	0.0635387	110.256	Yes	37277652
X-12097	rs1554597	C	T	0.335	0.36	0.041	5.526e-16	1627	0.0517133	88.6167
X-12097	rs37369	T	C	-1.009	0.08	0.069	3.739e-48	1627	0.149862	286.453	Yes	37277652
X-12112	rs4488133	T	A	-1.461	0.36	0.045	1e-200	1627	0.983587	97383.6	Yes	37277652
X-12117	rs37369	T	C	-0.627	0.08	0.042	6.128e-50	1627	0.0578686	99.8125	Yes	37277652
X-12124	rs6711001	G	C	0.709	0.21	0.021	1e-200	1627	0.16679	325.288
X-12125	rs10201159	C	T	1.657	0.21	0.032	1e-200	1627	0.911006	16634.7	Yes	35347128
X-12379	rs13538	G	A	0.241	0.21	0.031	8.519e-15	1627	0.0192713	31.9312
X-12410	rs4921914	C	T	0.377	0.22	0.044	4.662e-18	1627	0.0487787	83.3301	Yes	37277652
X-12636	rs7513363	G	A	-0.336	0.32	0.039	5.446e-18	1627	0.0491323	83.9655
X-12707	rs4680	G	A	-0.163	0.5	0.024	2.222e-11	1627	0.0132845	21.878	Yes	37277652
X-12708	rs4680	G	A	0.228	0.5	0.021	1.902e-28	1627	0.025992	43.3641	Yes	37277652
X-12714	rs231977	T	C	-0.213	0.45	0.03	1.31e-12	1627	0.0224577	37.3321
X-12822	rs1165152	A	G	-0.299	0.47	0.021	4.884e-46	1627	0.0445396	75.7507	Yes	37277652
X-12839	rs1892249	G	A	-0.392	0.45	0.04	1.323e-22	1627	0.0760637	133.779
X-13431	rs2286963	G	T	0.637	0.36	0.035	4.189e-75	1627	0.186978	373.717	Yes	37277652
X-13688	rs1531022	A	G	0.187	0.46	0.025	1.141e-13	1627	0.0173726	28.7296
X-13698	rs10201159	C	T	0.81	0.21	0.023	1e-200	1627	0.217694	452.192	Yes	37277652
X-13847	rs358228	C	T	0.861	0.16	0.075	1.195e-30	1627	0.199267	404.391
X-13866	rs1165151	T	G	-0.594	0.49	0.078	2.171e-14	1627	0.176347	347.919
X-14662	rs77289848	A	G	0.579	0.13	0.086	1.684e-11	1627	0.0758315	133.337
X-15497-retired for 1-carboxyethylphenylalanine	rs9461218	A	G	-0.293	0.23	0.039	9.537e-14	1627	0.0304077	50.9622
X-15666	rs13538	G	A	-0.875	0.21	0.04	1.28e-104	1627	0.254034	553.385
X-16087	rs2071426	C	T	0.219	0.32	0.029	2.357e-14	1627	0.0208726	34.6411	Yes	37277652
X-16567	rs1047891	A	C	0.347	0.33	0.048	3.34e-13	1627	0.0532449	91.3889
X-16567	rs1251075	G	C	-0.426	0.32	0.046	2.175e-20	1627	0.0789784	139.345
X-16654	rs55695203	C	G	0.732	0.18	0.103	1.227e-12	1627	0.158175	305.33
X-17323	rs662138	G	C	-0.307	0.16	0.042	2.459e-13	1627	0.0253341	42.238
X-18888	rs1747522	T	A	-0.229	0.48	0.032	6.205e-13	1627	0.0261785	43.6837
X-18889-retired for 1-carboxyethylleucine	rs2460451	A	C	-0.362	0.45	0.03	3.808e-34	1627	0.0648668	112.72
X-18938	rs1165152	A	G	-0.351	0.47	0.053	2.478e-11	1627	0.0613787	106.263
X-19141	rs34103191	A	G	-0.574	0.34	0.028	3.75e-93	1627	0.147869	281.983
X-19434 retired for cholic acid glucuronide	rs34594059	C	T	-0.764	0.34	0.071	2.287e-27	1627	0.261963	576.786
X-19561-retired for 1-carboxyethyltyrosine	rs9461218	A	G	-0.259	0.23	0.035	2.882e-13	1627	0.0237601	39.5499
X-19913	rs2344686	G	A	-0.254	0.13	0.027	1.093e-21	1627	0.0145935	24.0657
X-21467	rs55695203	C	G	0.526	0.18	0.063	4.601e-17	1627	0.0816748	144.526
X-21470	rs4149056	C	T	0.588	0.18	0.088	2.34e-11	1627	0.102064	184.705	Yes	37277652
X-21470	rs2972516	T	C	-0.708	0.17	0.091	5.771e-15	1627	0.141457	267.741
X-21785	rs4680	G	A	0.221	0.5	0.014	2.48e-59	1627	0.0244205	40.6767
X-21792	rs11626972	G	A	-1.021	0.43	0.04	3.34e-145	1627	0.511005	1698.14
X-21827	rs28597732	A	G	-0.572	0.13	0.079	4.53e-13	1627	0.074009	129.877
X-21829	rs1165152	A	G	-0.173	0.47	0.025	5.651e-12	1627	0.0149106	24.5965	Yes	37277652
X-21842	rs1018392	T	C	-0.582	0.34	0.068	9.961e-18	1627	0.152019	291.317
X-22162	rs60032274	T	A	-0.455	0.03	0.032	5.683e-46	1627	0.0120489	19.8182
X-22834	rs118072533	T	G	-2.583	0.06	0.187	3.073e-43	1627	0.752589	4943.02
X-23196	rs3799340	T	C	-0.246	0.45	0.027	7.719e-20	1627	0.0299554	50.1807
X-23299	rs453881	T	C	1.087	0.15	0.1	2.405e-27	1627	0.3013	700.748
X-23311	rs168578	T	C	0.593	0.15	0.078	2.051e-14	1627	0.0896705	160.068
X-23314	rs358231	A	T	1.807	0.15	0.139	1.669e-38	1627	0.832638	8084.52
X-23423	rs13408433	A	G	-0.326	0.21	0.029	2.391e-30	1627	0.0352624	59.3958	Yes	37277652
X-23518	rs2817188	A	G	-0.594	0.47	0.063	5.017e-21	1627	0.175783	346.568
X-23581	rs112992077	T	C	1.467	0.02	0.22	2.536e-11	1627	0.0843619	149.719
X-23590	rs6546861	T	C	0.289	0.21	0.02	9.281e-48	1627	0.0277123	46.316
X-23656	rs6464114	A	G	-0.33	0.46	0.036	1.813e-20	1627	0.0541015	92.9433	Yes	37277652
X-23668	rs6464114	A	G	-0.458	0.46	0.064	6.469e-13	1627	0.104211	189.043	Yes	37277652
X-23776	rs4488133	T	A	-1.155	0.36	0.037	1e-200	1627	0.614719	2592.7
X-24330	rs61987137	T	G	-0.636	0.22	0.042	1.084e-52	1627	0.138823	261.952
X-24339	rs1698237	C	T	0.179	0.5	0.025	1.506e-12	1627	0.0160205	26.4572
X-24339	rs1165213	G	A	-0.333	0.47	0.024	7.96e-44	1627	0.0552449	95.0225
X-24347	rs3757130	A	G	-0.224	0.45	0.031	2.967e-13	1627	0.0248371	41.3883
X-24348	rs6889699	T	C	-1.216	0.14	0.069	1.48e-70	1627	0.35606	898.528
X-24350	rs1892249	G	A	-0.373	0.45	0.056	1.844e-11	1627	0.0688689	120.189
X-24353	rs776746	T	C	-0.777	0.07	0.069	8.531e-30	1627	0.0786055	138.631	Yes	37277652
X-24359	rs12611275	A	G	-0.362	0.27	0.039	3.96e-20	1627	0.0516575	88.516
X-24387	rs37369	T	C	-0.476	0.08	0.047	2.364e-24	1627	0.033352	56.0669	Yes	37277652
X-24402	rs1047891	A	C	0.438	0.33	0.062	1.416e-12	1627	0.0848334	150.633
X-24403	rs71659190	C	A	0.771	0.04	0.109	1.727e-12	1627	0.0456531	77.7351
X-24455	rs72897838	G	A	0.331	0.1	0.045	1.682e-13	1627	0.019721	32.6913
X-24462	rs115897075	C	G	0.532	0.02	0.08	3.655e-11	1627	0.0110945	18.2309	Yes	37277652
X-24462	rs1043657	T	C	1.114	0.09	0.026	1e-200	1627	0.203275	414.6
X-24515	rs12190495	A	G	1.073	0.29	0.038	1.47e-179	1627	0.474117	1465.04	Yes	37277652
X-24518	rs3949301	G	A	0.391	0.36	0.033	1.559e-32	1627	0.0704476	123.153
X-24518	rs37369	T	C	-0.873	0.08	0.056	9.239e-56	1627	0.112185	205.337	Yes	37277652
X-24519	rs6718843	A	C	-0.428	0.21	0.031	3.017e-44	1627	0.0607805	105.16
X-24546	rs73069021	A	G	0.722	0.19	0.082	9.348e-19	1627	0.160451	310.564
X-24736	rs12460876	C	T	0.369	0.38	0.054	9.029e-12	1627	0.0641591	111.406
X-24796	rs37377	G	T	-0.703	0.1	0.072	1.299e-22	1627	0.0889576	158.671
X-24809	rs2147896	G	A	-1.82	0.36	0.036	1e-200	1627	0.999	1623375
X-24809	rs13384756	T	C	0.86	0.21	0.067	1.83e-37	1627	0.245399	528.457
X-24983	rs2147896	G	A	-1.103	0.36	0.023	1e-200	1627	0.560613	2073.34

## Sheet: Table S6
Supplementary Table 6 All results of plasma metabolome-wide Mendelian randomization for colorectal cancer risk.
Plasma metabolites	Method	nsnp	b	se	pval	Super_pathway	Sub_pathway
1-stearoyl-2-arachidonoyl-GPC (18:0/20:4)	Inverse variance weighted	2	0.0943387	0.00975688	4.09e-22	Lipid	Phosphatidylcholine (PC)
1-palmitoyl-2-arachidonoyl-GPC (16:0/20:4n6)	Inverse variance weighted	2	0.104431	0.0108153	4.64e-22	Lipid	Phosphatidylcholine (PC)
docosapentaenoate (n6 DPA; 22:5n6)	Wald ratio	1	0.501157	0.0524009	1.13e-21	Lipid	Long Chain Polyunsaturated Fatty Acid (n3 and n6)
1-linoleoyl-2-linolenoyl-GPC (18:2/18:3)*	Wald ratio	1	-0.271593	0.0285502	1.86e-21	Lipid	Phosphatidylcholine (PC)
1-palmitoyl-2-docosahexaenoyl-GPC (16:0/22:6)	Wald ratio	1	0.388137	0.0408015	1.86e-21	Lipid	Phosphatidylcholine (PC)
1,2-dilinoleoyl-GPC (18:2/18:2)	Wald ratio	1	-0.217769	0.0228922	1.86e-21	Lipid	Phosphatidylcholine (PC)
adrenate (22:4n6)	Wald ratio	1	0.351791	0.0369807	1.86e-21	Lipid	Long Chain Polyunsaturated Fatty Acid (n3 and n6)
eicosapentaenoate (EPA; 20:5n3)	Wald ratio	1	0.313609	0.032967	1.86e-21	Lipid	Long Chain Polyunsaturated Fatty Acid (n3 and n6)
1-arachidonylglycerol (20:4)	Wald ratio	1	0.236709	0.0249252	2.16e-21	Lipid	Monoacylglycerol
docosatrienoate (22:3n6)*	Wald ratio	1	0.330168	0.0348336	2.58e-21	Lipid	Long Chain Polyunsaturated Fatty Acid (n3 and n6)
1-(1-enyl-stearoyl)-2-arachidonoyl-GPE (P-18:0/20:4)*	Wald ratio	1	0.221072	0.0233246	2.59e-21	Lipid	Plasmalogen
1-arachidonoyl-GPC (20:4n6)*	Wald ratio	1	0.113494	0.0119744	2.59e-21	Lipid	Lysophospholipid
arachidonate (20:4n6)	Wald ratio	1	0.203475	0.021468	2.59e-21	Lipid	Long Chain Polyunsaturated Fatty Acid (n3 and n6)
nisinate (24:6n3)	Wald ratio	1	0.408414	0.0433529	4.48e-21	Lipid	Long Chain Polyunsaturated Fatty Acid (n3 and n6)
stearidonate (18:4n3)	Wald ratio	1	0.52466	0.0556923	4.48e-21	Lipid	Long Chain Polyunsaturated Fatty Acid (n3 and n6)
arachidonoylcholine	Wald ratio	1	0.327159	0.0348556	6.23e-21	Lipid	Fatty Acid Metabolism (Acyl Choline)
hydroxypalmitoyl sphingomyelin (d18:1/16:0(OH))**	Wald ratio	1	-0.224858	0.0240318	8.23e-21	Lipid	Sphingomyelins
docosapentaenoate (n3 DPA; 22:5n3)	Wald ratio	1	0.431302	0.0470797	5.14e-20	Lipid	Long Chain Polyunsaturated Fatty Acid (n3 and n6)
1-lignoceroyl-GPC (24:0)	Wald ratio	1	0.442908	0.0508946	3.25e-18	Lipid	Lysophospholipid
sphingomyelin (d18:2/14:0, d18:1/14:1)*	Wald ratio	1	0.616182	0.0708304	3.34e-18	Lipid	Sphingomyelins
X-25790	Wald ratio	1	0.27599	0.0521654	1.22e-07	Unknown	NA
gamma-glutamylthreonine	Wald ratio	1	0.321332	0.0613997	1.66e-07	Peptide	Gamma-glutamyl Amino Acid
mannonate*	Wald ratio	1	0.161683	0.0308942	1.66e-07	Xenobiotics	Food Component/Plant
mannose	Wald ratio	1	0.130808	0.0249947	1.66e-07	Carbohydrate	Fructose, Mannose and Galactose Metabolism
1-(1-enyl-palmitoyl)-2-arachidonoyl-GPC (P-16:0/20:4)*	Inverse variance weighted	2	0.122658	0.0245676	5.96e-07	Lipid	Plasmalogen
galactonate	Wald ratio	1	-0.321304	0.0701978	4.71e-06	Carbohydrate	Fructose, Mannose and Galactose Metabolism
deoxycholic acid glucuronide	Inverse variance weighted	2	-0.0407101	0.0090678	7.14e-06	Lipid	Secondary Bile Acid Metabolism
cholic acid glucuronide	Wald ratio	1	-0.106253	0.0241246	1.06e-05	Lipid	Primary Bile Acid Metabolism
X-19141	Wald ratio	1	-0.0469188	0.01065	1.06e-05	Unknown	NA
X-17357	Inverse variance weighted	4	-0.0923617	0.0229646	5.77e-05	Unknown	NA
1-myristoyl-2-arachidonoyl-GPC (14:0/20:4)*	Inverse variance weighted	2	0.17271	0.044199	9.32e-05	Lipid	Phosphatidylcholine (PC)
1-arachidonoyl-GPE (20:4n6)*	Inverse variance weighted	3	0.131977	0.0355687	0.000206874	Lipid	Lysophospholipid
2,3-dihydroxy-5-methylthio-4-pentenoate (DMTPA)*	Wald ratio	1	0.259438	0.0699893	0.000209872	Amino Acid	Methionine, Cysteine, SAM and Taurine Metabolism
1-(1-enyl-palmitoyl)-GPC (P-16:0)*	Inverse variance weighted	3	0.259449	0.0744209	0.000489854	Lipid	Lysoplasmalogen
behenoyl dihydrosphingomyelin (d18:0/22:0)*	Inverse variance weighted	2	0.171587	0.05129	0.000821527	Lipid	Dihydrosphingomyelins
thioproline	Wald ratio	1	-0.225268	0.0678516	0.000900154	Xenobiotics	Chemical
tryptophan betaine	Wald ratio	1	-0.107544	0.0327781	0.00103453	Amino Acid	Tryptophan Metabolism
gamma-glutamylvaline	Wald ratio	1	0.197064	0.0613078	0.00130747	Peptide	Gamma-glutamyl Amino Acid
7-methylxanthine	Wald ratio	1	-0.250395	0.0786663	0.00145758	Xenobiotics	Xanthine Metabolism
adenosine 3',5'-cyclic monophosphate (cAMP)	Inverse variance weighted	2	0.113834	0.0364209	0.00177489	Nucleotide	Purine Metabolism, Adenine containing
1-(1-enyl-stearoyl)-2-linoleoyl-GPE (P-18:0/18:2)*	Inverse variance weighted	2	-0.284301	0.0960892	0.00308916	Lipid	Plasmalogen
5alpha-pregnan-3beta,20alpha-diol monosulfate (2)	Inverse variance weighted	2	-0.0788399	0.0266857	0.0031329	Lipid	Progestin Steroids
arachidoylcarnitine (C20)*	Wald ratio	1	-0.151352	0.0517275	0.00343402	Lipid	Fatty Acid Metabolism (Acyl Carnitine, Long Chain Saturated)
linoleoyl-arachidonoyl-glycerol (18:2/20:4) [2]*	Inverse variance weighted	4	0.13971	0.0505755	0.00573765	Lipid	Diacylglycerol
gamma-glutamylglutamate	Inverse variance weighted	2	0.154416	0.0559367	0.00577057	Peptide	Gamma-glutamyl Amino Acid
S-adenosylhomocysteine (SAH)	Wald ratio	1	0.106042	0.0386858	0.00612326	Amino Acid	Methionine, Cysteine, SAM and Taurine Metabolism
X-12707	Inverse variance weighted	4	-0.0647109	0.0237223	0.00637474	Unknown	NA
beta-hydroxyisovaleroylcarnitine	Inverse variance weighted	2	-0.168852	0.0626666	0.00705055	Amino Acid	Leucine, Isoleucine and Valine Metabolism
X-11849	Wald ratio	1	0.139832	0.0543399	0.0100739	Unknown	NA
arginine	Inverse variance weighted	3	0.0766447	0.0298176	0.0101565	Amino Acid	Urea cycle; Arginine and Proline Metabolism
1-(1-enyl-palmitoyl)-2-oleoyl-GPC (P-16:0/18:1)*	Inverse variance weighted	4	0.274824	0.107179	0.0103426	Lipid	Plasmalogen
1-linoleoyl-2-arachidonoyl-GPC (18:2/20:4n6)*	Inverse variance weighted	3	0.15777	0.0624148	0.011479	Lipid	Phosphatidylcholine (PC)
1-stearoyl-2-arachidonoyl-GPI (18:0/20:4)	Inverse variance weighted	4	0.14366	0.0570536	0.0118028	Lipid	Phosphatidylinositol (PI)
deoxycarnitine	Inverse variance weighted	2	-0.0467432	0.0185794	0.0118742	Lipid	Carnitine Metabolism
N1-methyladenosine	Wald ratio	1	-0.173018	0.0691591	0.0123585	Nucleotide	Purine Metabolism, Adenine containing
X-25810	Wald ratio	1	-0.153997	0.0625619	0.0138355	Unknown	NA
1-palmitoyl-2-stearoyl-GPC (16:0/18:0)	Inverse variance weighted	2	0.22862	0.0933089	0.0142801	Lipid	Phosphatidylcholine (PC)
N6,N6-dimethyllysine	Wald ratio	1	-0.0136461	0.00561198	0.0150322	Amino Acid	Lysine Metabolism
X-24544	Wald ratio	1	-0.0316569	0.0130198	0.0150387	Unknown	NA
N2-acetyl,N6,N6-dimethyllysine	Inverse variance weighted	2	-0.0135097	0.00556211	0.0151455	Amino Acid	Lysine Metabolism
1-linoleoyl-GPE (18:2)*	Inverse variance weighted	3	-0.180194	0.0743662	0.0153905	Lipid	Lysophospholipid
2-O-methylascorbic acid	Wald ratio	1	0.0362637	0.0149901	0.0155554	Cofactors and Vitamins	Ascorbate and Aldarate Metabolism
imidazole lactate	Inverse variance weighted	4	-0.0331125	0.0140143	0.018139	Amino Acid	Histidine Metabolism
1-palmitoyl-2-linoleoyl-GPC (16:0/18:2)	Inverse variance weighted	2	-0.201475	0.0869032	0.0204283	Lipid	Phosphatidylcholine (PC)
N2-acetyl,N6-methyllysine	Inverse variance weighted	2	-0.0127836	0.00552447	0.0206684	Amino Acid	Lysine Metabolism
glucuronide of piperine metabolite C17H21NO3 (3)*	Wald ratio	1	0.0912865	0.0397186	0.0215429	Xenobiotics	Food Component/Plant
glucuronide of piperine metabolite C17H21NO3 (4)*	Wald ratio	1	0.0813073	0.0353767	0.0215429	Xenobiotics	Food Component/Plant
glucuronide of piperine metabolite C17H21NO3 (5)*	Wald ratio	1	0.0868027	0.0377677	0.0215429	Xenobiotics	Food Component/Plant
X-25419	Wald ratio	1	-0.109138	0.0475265	0.0216551	Unknown	NA
5-methyluridine (ribothymidine)	Inverse variance weighted	2	-0.0331474	0.0145187	0.0224258	Nucleotide	Pyrimidine Metabolism, Uracil containing
tryptophan	Inverse variance weighted	2	-0.113266	0.0498764	0.0231514	Amino Acid	Tryptophan Metabolism
1-methyl-4-imidazoleacetate	Wald ratio	1	-0.0430952	0.0190434	0.0236361	Amino Acid	Histidine Metabolism
X-21607	Inverse variance weighted	4	0.0385623	0.0171747	0.0247494	Unknown	NA
3-amino-2-piperidone	Inverse variance weighted	2	-0.108144	0.0482546	0.0250193	Amino Acid	Urea cycle; Arginine and Proline Metabolism
alpha-ketoglutarate	Wald ratio	1	0.0852504	0.0380809	0.0251777	Energy	TCA Cycle
butyrylglycine	Inverse variance weighted	2	0.0264834	0.0119818	0.0270848	Lipid	Fatty Acid Metabolism (also BCAA Metabolism)
5-hydroxyindole sulfate	Wald ratio	1	-0.129491	0.0588146	0.027688	Amino Acid	Tryptophan Metabolism
cysteine-glutathione disulfide	Wald ratio	1	0.0789965	0.0360845	0.0285817	Amino Acid	Glutathione Metabolism
1-stearoyl-2-oleoyl-GPC (18:0/18:1)	Wald ratio	1	0.126342	0.0579773	0.0293196	Lipid	Phosphatidylcholine (PC)
N-palmitoylglycine	Inverse variance weighted	2	0.0404916	0.0186402	0.029835	Lipid	Fatty Acid Metabolism (Acyl Glycine)
5-hydroxy-2-methylpyridine sulfate	Wald ratio	1	-0.165899	0.0765417	0.0302021	Xenobiotics	Chemical
sphingomyelin (d18:1/20:2, d18:2/20:1, d16:1/22:2)*	Inverse variance weighted	3	-0.226136	0.105985	0.0328701	Lipid	Sphingomyelins
X-17676	Inverse variance weighted	3	0.059298	0.0280941	0.0347985	Unknown	NA
methylsuccinate	Wald ratio	1	0.0416408	0.0197412	0.0349158	Amino Acid	Leucine, Isoleucine and Valine Metabolism
pimeloylcarnitine/3-methyladipoylcarnitine (C7-DC)	Inverse variance weighted	4	-0.0510194	0.0243368	0.0360475	Lipid	Fatty Acid Metabolism (Acyl Carnitine, Dicarboxylate)
5alpha-pregnan-3beta,20beta-diol monosulfate (1)	Inverse variance weighted	3	-0.03984	0.0190665	0.0366596	Lipid	Progestin Steroids
vanillactate	Wald ratio	1	-0.141575	0.069122	0.0405409	Amino Acid	Tyrosine Metabolism
1-stearoyl-2-docosahexaenoyl-GPC (18:0/22:6)	Inverse variance weighted	2	0.206134	0.100714	0.0406852	Lipid	Phosphatidylcholine (PC)
X-23639	Inverse variance weighted	2	0.0909966	0.0445791	0.0412271	Unknown	NA
1-stearoyl-2-linoleoyl-GPC (18:0/18:2)*	Inverse variance weighted	2	-0.236132	0.11572	0.0412964	Lipid	Phosphatidylcholine (PC)
7-methylguanine	Wald ratio	1	0.138292	0.0679151	0.041726	Nucleotide	Purine Metabolism, Guanine containing
N,N,N-trimethyl-5-aminovalerate	Inverse variance weighted	3	-0.0586896	0.0290423	0.043297	Amino Acid	Lysine Metabolism
ethylmalonate	Inverse variance weighted	3	0.0144062	0.00724648	0.0468081	Amino Acid	Leucine, Isoleucine and Valine Metabolism
N-acetylcarnosine	Inverse variance weighted	3	0.0467216	0.0235761	0.0475089	Amino Acid	Histidine Metabolism
homostachydrine*	Inverse variance weighted	2	-0.067678	0.0341721	0.047647	Xenobiotics	Food Component/Plant
1-palmitoyl-GPC (16:0)	Wald ratio	1	0.0940625	0.0475033	0.0476895	Lipid	Lysophospholipid
homocitrulline	Wald ratio	1	0.0515887	0.0260785	0.0479049	Amino Acid	Urea cycle; Arginine and Proline Metabolism
acisoga	Inverse variance weighted	3	-0.0597529	0.0302251	0.0480497	Amino Acid	Polyamine Metabolism
X-15523	Wald ratio	1	0.149004	0.0754138	0.048175	Unknown	NA
4-cholesten-3-one	Wald ratio	1	0.113802	0.0577535	0.0487826	Lipid	Sterol
pregnenolone sulfate	Wald ratio	1	-0.0942348	0.0478933	0.0491141	Lipid	Pregnenolone Steroids
butyrate/isobutyrate (4:0)	Wald ratio	1	0.117682	0.0600408	0.0499919	Lipid	Short Chain Fatty Acid
5alpha-pregnan-3beta,20alpha-diol disulfate	Wald ratio	1	-0.0604988	0.0310174	0.0511187	Lipid	Progestin Steroids
linoleoyl ethanolamide	Wald ratio	1	0.0699981	0.0359455	0.0514943	Lipid	Endocannabinoid
oleoyl ethanolamide	Wald ratio	1	0.0587044	0.030146	0.0514943	Lipid	Endocannabinoid
1,2-dilinoleoyl-GPE (18:2/18:2)*	Inverse variance weighted	2	-0.223401	0.11475	0.0515533	Lipid	Phosphatidylethanolamine (PE)
lactosyl-N-nervonoyl-sphingosine (d18:1/24:1)*	Inverse variance weighted	4	0.0342232	0.0176853	0.0529756	Lipid	Lactosylceramides (LCER)
X-24494	Inverse variance weighted	3	-0.0865867	0.0449611	0.0541274	Unknown	NA
3beta-hydroxy-5-cholestenoate	Inverse variance weighted	2	0.0405718	0.0210759	0.0542247	Lipid	Sterol
X-21471	Inverse variance weighted	3	0.0321117	0.016723	0.0548309	Unknown	NA
3b-hydroxy-5-cholenoic acid	Wald ratio	1	-0.116809	0.0610059	0.0555276	Lipid	Secondary Bile Acid Metabolism
10-undecenoate (11:1n1)	Wald ratio	1	0.0367909	0.0192948	0.056549	Lipid	Medium Chain Fatty Acid
X-14939	Wald ratio	1	0.0584003	0.0306277	0.056549	Unknown	NA
X-16397	Wald ratio	1	-0.109164	0.0574379	0.0573597	Unknown	NA
tiglylcarnitine (C5:1-DC)	Wald ratio	1	-0.100564	0.0529276	0.0574305	Amino Acid	Leucine, Isoleucine and Valine Metabolism
glycochenodeoxycholate 3-sulfate	Inverse variance weighted	3	-0.0621017	0.0327476	0.0579107	Lipid	Primary Bile Acid Metabolism
homoarginine	Inverse variance weighted	2	-0.0315586	0.0167467	0.0595017	Amino Acid	Urea cycle; Arginine and Proline Metabolism
phenylpyruvate	Inverse variance weighted	2	-0.0718399	0.0383102	0.0607627	Amino Acid	Phenylalanine Metabolism
ornithine	Wald ratio	1	-0.105635	0.0569465	0.063599	Amino Acid	Urea cycle; Arginine and Proline Metabolism
N-oleoyltaurine	Inverse variance weighted	2	0.0563883	0.0304082	0.0636849	Lipid	Endocannabinoid
butyrylcarnitine (C4)	Inverse variance weighted	3	0.015227	0.00830279	0.0666595	Lipid	Fatty Acid Metabolism (also BCAA Metabolism)
linoleoyl-arachidonoyl-glycerol (18:2/20:4) [1]*	Inverse variance weighted	3	0.124152	0.0677602	0.0669177	Lipid	Diacylglycerol
guanidinoacetate	Inverse variance weighted	3	-0.0644983	0.0352029	0.0669236	Amino Acid	Creatine Metabolism
2-palmitoyl-GPC (16:0)*	Wald ratio	1	0.118867	0.065121	0.067952	Lipid	Lysophospholipid
1-palmitoyl-2-arachidonoyl-GPI (16:0/20:4)*	Inverse variance weighted	2	0.271934	0.149766	0.069413	Lipid	Phosphatidylinositol (PI)
4-hydroxyphenylacetoylcarnitine	Inverse variance weighted	2	-0.0537794	0.0296394	0.0696077	Amino Acid	Tyrosine Metabolism
bilirubin degradation product, C16H18N2O5 (1)**	Wald ratio	1	0.0236102	0.0130503	0.0704253	Partially Characterized Molecules	Partially Characterized Molecules
bilirubin degradation product, C16H18N2O5 (2)**	Wald ratio	1	0.0243453	0.0134566	0.0704253	Partially Characterized Molecules	Partially Characterized Molecules
bilirubin degradation product, C16H18N2O5 (3)**	Wald ratio	1	0.0232511	0.0128518	0.0704253	Partially Characterized Molecules	Partially Characterized Molecules
bilirubin degradation product, C16H18N2O5 (4)**	Wald ratio	1	0.0243961	0.0134847	0.0704253	Partially Characterized Molecules	Partially Characterized Molecules
bilirubin degradation product, C17H18N2O4 (3)**	Wald ratio	1	0.0220377	0.0121811	0.0704253	Partially Characterized Molecules	Partially Characterized Molecules
bilirubin degradation product, C17H20N2O5 (2)**	Wald ratio	1	0.0335813	0.0185618	0.0704253	Partially Characterized Molecules	Partially Characterized Molecules
1-(1-enyl-stearoyl)-GPE (P-18:0)*	Inverse variance weighted	2	0.328644	0.182514	0.0717576	Lipid	Lysoplasmalogen
glycine conjugate of C10H14O2 (1)*	Inverse variance weighted	2	-0.051265	0.0287368	0.0744321	Partially Characterized Molecules	Partially Characterized Molecules
cis-4-decenoate (10:1n6)*	Inverse variance weighted	2	0.0242064	0.0137521	0.078373	Lipid	Medium Chain Fatty Acid
3,5-dichloro-2,6-dihydroxybenzoic acid	Wald ratio	1	-0.0444906	0.0253271	0.0789786	Xenobiotics	Chemical
4-hydroxychlorothalonil	Wald ratio	1	-0.031004	0.0176496	0.0789786	Xenobiotics	Chemical
N6-carbamoylthreonyladenosine	Wald ratio	1	0.125481	0.0715343	0.0794074	Nucleotide	Purine Metabolism, Adenine containing
3-bromo-5-chloro-2,6-dihydroxybenzoic acid*	Wald ratio	1	-0.044731	0.0256499	0.0811756	Xenobiotics	Chemical
perfluorooctanesulfonate (PFOS)	Wald ratio	1	-0.108809	0.0625719	0.082045	Xenobiotics	Chemical
sulfate of piperine metabolite C18H21NO3 (1)*	Wald ratio	1	-0.0920003	0.0529059	0.082045	Xenobiotics	Food Component/Plant
sulfate of piperine metabolite C18H21NO3 (3)*	Wald ratio	1	-0.0886853	0.0509996	0.082045	Xenobiotics	Food Component/Plant
acetylcarnitine (C2)	Inverse variance weighted	2	-0.0601412	0.0346026	0.082201	Lipid	Fatty Acid Metabolism (Acyl Carnitine, Short Chain)
thyroxine	Wald ratio	1	-0.124373	0.0718163	0.0833064	Amino Acid	Tyrosine Metabolism
bilirubin degradation product, C17H20N2O5 (1)**	Wald ratio	1	0.0321905	0.0188343	0.0874255	Partially Characterized Molecules	Partially Characterized Molecules
X-11308	Inverse variance weighted	2	-0.0606609	0.0355312	0.0877739	Unknown	NA
1-oleoyl-GPC (18:1)	Wald ratio	1	0.0927986	0.0548509	0.0906778	Lipid	Lysophospholipid
glycerophosphorylcholine (GPC)	Wald ratio	1	0.116194	0.0686793	0.0906778	Lipid	Phospholipid Metabolism
taurochenodeoxycholic acid 3-sulfate	Inverse variance weighted	4	-0.0522176	0.0308862	0.0909044	Lipid	Secondary Bile Acid Metabolism
argininate*	Inverse variance weighted	2	0.0707527	0.0421242	0.093031	Amino Acid	Urea cycle; Arginine and Proline Metabolism
methionine sulfone	Inverse variance weighted	5	0.0374069	0.0223949	0.0948548	Amino Acid	Methionine, Cysteine, SAM and Taurine Metabolism
bilirubin (E,E)*	Inverse variance weighted	2	0.0197533	0.011887	0.0965627	Cofactors and Vitamins	Hemoglobin and Porphyrin Metabolism
1-methylhistidine	Wald ratio	1	0.0768006	0.0463197	0.0973065	Amino Acid	Histidine Metabolism
X-13729	Wald ratio	1	0.184956	0.111601	0.0974598	Unknown	NA
branched-chain, straight-chain, or cyclopropyl 12:1 fatty acid*	Wald ratio	1	-0.0877582	0.0529544	0.0974709	Partially Characterized Molecules	Partially Characterized Molecules
dihomo-linolenate (20:3n3 or n6)	Wald ratio	1	-0.109631	0.0665249	0.0993595	Lipid	Long Chain Polyunsaturated Fatty Acid (n3 and n6)
docosatrienoate (22:3n3)	Wald ratio	1	-0.0578637	0.0351122	0.0993595	Lipid	Long Chain Polyunsaturated Fatty Acid (n3 and n6)
1,2-dipalmitoyl-GPC (16:0/16:0)	Inverse variance weighted	2	0.18891	0.116061	0.103593	Lipid	Phosphatidylcholine (PC)
5-oxoproline	Wald ratio	1	0.0265502	0.0163141	0.103643	Amino Acid	Glutathione Metabolism
tetrahydrocortisol glucuronide	Inverse variance weighted	3	-0.0659433	0.0405757	0.104121	Lipid	Corticosteroids
X-25420	Inverse variance weighted	2	-0.0635646	0.0391384	0.104355	Unknown	NA
3-hydroxyoleoylcarnitine	Wald ratio	1	-0.0963713	0.0595927	0.105843	Lipid	Fatty Acid Metabolism (Acyl Carnitine, Hydroxy)
glycine conjugate of C10H12O2*	Inverse variance weighted	2	0.0718596	0.0447066	0.107976	Partially Characterized Molecules	Partially Characterized Molecules
X-24736	Inverse variance weighted	2	0.0540361	0.0336586	0.108402	Unknown	NA
3-methyl-2-oxobutyrate	Wald ratio	1	0.0825951	0.0514877	0.108677	Amino Acid	Leucine, Isoleucine and Valine Metabolism
glycolithocholate sulfate*	Inverse variance weighted	2	-0.0501742	0.0314002	0.110066	Lipid	Secondary Bile Acid Metabolism
glycosyl-N-(2-hydroxynervonoyl)-sphingosine (d18:1/24:1(2OH))*	Inverse variance weighted	4	0.040679	0.0256333	0.112523	Lipid	Hexosylceramides (HCER)
ribitol	Wald ratio	1	0.0414194	0.0262287	0.114298	Carbohydrate	Pentose Metabolism
imidazole propionate	Wald ratio	1	-0.0812289	0.0514764	0.114569	Amino Acid	Histidine Metabolism
X-12839	Wald ratio	1	-0.0776822	0.0495091	0.116636	Unknown	NA
X-21339	Wald ratio	1	-0.0691507	0.0441475	0.117265	Unknown	NA
X-21470	Inverse variance weighted	2	0.0682888	0.0436621	0.117811	Unknown	NA
erythritol	Wald ratio	1	0.0740549	0.0474448	0.118556	Xenobiotics	Food Component/Plant
1-palmitoyl-GPE (16:0)	Inverse variance weighted	3	0.0438918	0.0282917	0.120805	Lipid	Lysophospholipid
myristoylcarnitine (C14)	Wald ratio	1	-0.0990914	0.0639608	0.121321	Lipid	Fatty Acid Metabolism (Acyl Carnitine, Long Chain Saturated)
3-hydroxylaurate	Wald ratio	1	0.0948861	0.0613301	0.12183	Lipid	Fatty Acid, Monohydroxy
tetradecadienoate (14:2)*	Wald ratio	1	0.0815969	0.0527406	0.12183	Lipid	Long Chain Polyunsaturated Fatty Acid (n3 and n6)
X-07765	Wald ratio	1	0.0590773	0.0385879	0.125774	Unknown	NA
X-21312	Wald ratio	1	0.0599751	0.0391743	0.125774	Unknown	NA
isobutyrylglycine	Inverse variance weighted	2	0.0446168	0.0292085	0.126629	Amino Acid	Leucine, Isoleucine and Valine Metabolism
spermidine	Wald ratio	1	0.0971915	0.0637873	0.127588	Amino Acid	Polyamine Metabolism
pregnenetriol disulfate*	Inverse variance weighted	2	0.0875552	0.0576625	0.128912	Lipid	Pregnenolone Steroids
1-stearoyl-2-oleoyl-GPS (18:0/18:1)	Wald ratio	1	0.0714579	0.0472359	0.130333	Lipid	Phosphatidylserine (PS)
aspartate	Wald ratio	1	0.0611356	0.0404125	0.130333	Amino Acid	Alanine and Aspartate Metabolism
sphingadienine	Wald ratio	1	0.0728913	0.0481834	0.130333	Lipid	Sphingolipid Synthesis
sphinganine	Wald ratio	1	0.0803596	0.0531202	0.130333	Lipid	Sphingolipid Synthesis
sphingosine	Wald ratio	1	0.0728731	0.0481714	0.130333	Lipid	Sphingosines
cis-4-decenoylcarnitine (C10:1)	Inverse variance weighted	3	0.0267583	0.0178281	0.133381	Lipid	Fatty Acid Metabolism (Acyl Carnitine, Monounsaturated)
2-hydroxysebacate	Inverse variance weighted	2	-0.0532873	0.0357515	0.136095	Lipid	Fatty Acid, Dicarboxylate
1-palmitoyl-2-linoleoyl-GPE (16:0/18:2)	Inverse variance weighted	3	-0.0848324	0.0574459	0.139746	Lipid	Phosphatidylethanolamine (PE)
N-formylanthranilic acid	Inverse variance weighted	2	-0.02304	0.0156369	0.140632	Amino Acid	Tryptophan Metabolism
prolylglycine	Wald ratio	1	-0.0913145	0.062508	0.144058	Peptide	Dipeptide
X-21441	Inverse variance weighted	5	0.0251535	0.0175371	0.151486	Unknown	NA
1-oleoyl-2-linoleoyl-GPE (18:1/18:2)*	Inverse variance weighted	2	-0.113194	0.0791333	0.152597	Lipid	Phosphatidylethanolamine (PE)
carotene diol (3)	Wald ratio	1	-0.0472129	0.0330405	0.153021	Cofactors and Vitamins	Vitamin A Metabolism
X-22162	Inverse variance weighted	2	-0.0298199	0.0211802	0.159156	Unknown	NA
X-12798	Inverse variance weighted	3	0.0128482	0.0091317	0.15943	Unknown	NA
1-linoleoyl-GPI (18:2)*	Inverse variance weighted	3	-0.17645	0.125697	0.160386	Lipid	Lysophospholipid
3-hydroxydecanoate	Wald ratio	1	0.0456822	0.0326746	0.162085	Lipid	Fatty Acid, Monohydroxy
3-hydroxyoctanoate	Wald ratio	1	0.0802988	0.0574345	0.162085	Lipid	Fatty Acid, Monohydroxy
X-18888	Wald ratio	1	0.0798122	0.0570864	0.162085	Unknown	NA
X-18921	Wald ratio	1	0.0237563	0.0169919	0.162085	Unknown	NA
X-21353	Wald ratio	1	0.0435281	0.0311339	0.162085	Unknown	NA
glutarylcarnitine (C5-DC)	Inverse variance weighted	9	-0.0209591	0.0152988	0.170693	Amino Acid	Lysine Metabolism
2-hydroxy-4-(methylthio)butanoic acid	Inverse variance weighted	3	-0.0181326	0.0132584	0.171429	Amino Acid	Methionine, Cysteine, SAM and Taurine Metabolism
1-(1-enyl-palmitoyl)-2-palmitoleoyl-GPC (P-16:0/16:1)*	Inverse variance weighted	5	0.106549	0.0783432	0.17382	Lipid	Plasmalogen
1-(1-enyl-palmitoyl)-2-palmitoyl-GPC (P-16:0/16:0)*	Inverse variance weighted	4	0.0956643	0.0707823	0.176526	Lipid	Plasmalogen
1-stearoyl-GPC (18:0)	Inverse variance weighted	2	0.288149	0.213363	0.176852	Lipid	Lysophospholipid
carotene diol (1)	Inverse variance weighted	2	-0.0341147	0.0254523	0.180136	Cofactors and Vitamins	Vitamin A Metabolism
gamma-glutamyl-alpha-lysine	Wald ratio	1	-0.089978	0.0671824	0.18047	Peptide	Gamma-glutamyl Amino Acid
N-acetyl-aspartyl-glutamate (NAAG)	Wald ratio	1	-0.0155825	0.0116353	0.180494	Amino Acid	Glutamate Metabolism
1-(1-enyl-palmitoyl)-2-linoleoyl-GPC (P-16:0/18:2)*	Wald ratio	1	0.0837975	0.0625809	0.180561	Lipid	Plasmalogen
indolelactate	Wald ratio	1	0.0826764	0.0624475	0.185525	Amino Acid	Tryptophan Metabolism
decanoylcarnitine (C10)	Inverse variance weighted	3	0.0276241	0.0208849	0.185942	Lipid	Fatty Acid Metabolism (Acyl Carnitine, Medium Chain)
N-lactoyl valine	Wald ratio	1	-0.0923987	0.0700364	0.18707	Amino Acid	Leucine, Isoleucine and Valine Metabolism
6-oxopiperidine-2-carboxylate	Inverse variance weighted	2	-0.0282521	0.0214165	0.187111	Amino Acid	Lysine Metabolism
bilirubin (Z,Z)	Inverse variance weighted	2	-0.0388644	0.029478	0.187363	Cofactors and Vitamins	Hemoglobin and Porphyrin Metabolism
hydantoin-5-propionate	Inverse variance weighted	2	-0.0568395	0.0431158	0.187404	Amino Acid	Histidine Metabolism
X-12112	Inverse variance weighted	4	-0.0115659	0.00881335	0.189414	Unknown	NA
N-acetyl-beta-alanine	Inverse variance weighted	2	0.0295223	0.022577	0.190999	Nucleotide	Pyrimidine Metabolism, Uracil containing
carotene diol (2)	Inverse variance weighted	2	-0.034743	0.0266923	0.193049	Cofactors and Vitamins	Vitamin A Metabolism
octanoylcarnitine (C8)	Inverse variance weighted	3	0.0222004	0.0171649	0.195887	Lipid	Fatty Acid Metabolism (Acyl Carnitine, Medium Chain)
N4-acetylcytidine	Inverse variance weighted	4	0.0309607	0.0240807	0.198545	Nucleotide	Pyrimidine Metabolism, Cytidine containing
X-12844	Inverse variance weighted	4	-0.0305695	0.0241697	0.205948	Unknown	NA
1-stearoyl-2-linoleoyl-GPE (18:0/18:2)*	Inverse variance weighted	3	-0.104339	0.0826111	0.206586	Lipid	Phosphatidylethanolamine (PE)
nonanoylcarnitine (C9)	Inverse variance weighted	2	0.0228546	0.018141	0.207731	Lipid	Fatty Acid Metabolism (Acyl Carnitine, Medium Chain)
1-oleoyl-GPI (18:1)	Wald ratio	1	0.0886416	0.0706765	0.209774	Lipid	Lysophospholipid
dihydroorotate	Inverse variance weighted	5	-0.0362608	0.029316	0.216126	Nucleotide	Pyrimidine Metabolism, Orotate containing
orotidine	Wald ratio	1	0.0171139	0.0138532	0.216691	Nucleotide	Pyrimidine Metabolism, Orotate containing
tetradecanedioate (C14-DC)	Inverse variance weighted	2	-0.0200191	0.0162998	0.219381	Lipid	Fatty Acid, Dicarboxylate
X-23659	Wald ratio	1	-0.0365202	0.0301983	0.226531	Unknown	NA
3-hydroxyhexanoylcarnitine (1)	Inverse variance weighted	2	-0.0474082	0.0392276	0.226838	Lipid	Fatty Acid Metabolism (Acyl Carnitine, Hydroxy)
octadecanedioylcarnitine (C18-DC)*	Inverse variance weighted	5	-0.0167668	0.0139033	0.227835	Lipid	Fatty Acid Metabolism (Acyl Carnitine, Dicarboxylate)
alpha-hydroxyisovalerate	Inverse variance weighted	4	0.0399727	0.0331812	0.228327	Amino Acid	Leucine, Isoleucine and Valine Metabolism
X-21285	Wald ratio	1	0.0484217	0.0402805	0.22932	Unknown	NA
thymol sulfate	Inverse variance weighted	2	-0.0587118	0.0491739	0.232492	Xenobiotics	Food Component/Plant
(S)-3-hydroxybutyrylcarnitine	Wald ratio	1	-0.0624097	0.0524751	0.234314	Lipid	Fatty Acid Metabolism (Acyl Carnitine, Hydroxy)
1-palmitoyl-2-linoleoyl-GPI (16:0/18:2)	Inverse variance weighted	2	-0.183202	0.154158	0.234676	Lipid	Phosphatidylinositol (PI)
gamma-glutamyltryptophan	Wald ratio	1	0.0681172	0.057374	0.23513	Peptide	Gamma-glutamyl Amino Acid
octadecadienedioate (C18:2-DC)*	Inverse variance weighted	2	-0.0174835	0.0147336	0.23537	Lipid	Fatty Acid, Dicarboxylate
X-23680	Inverse variance weighted	2	-0.025561	0.0218961	0.243057	Unknown	NA
glycohyocholate	Wald ratio	1	-0.0721285	0.0619124	0.244015	Lipid	Secondary Bile Acid Metabolism
levulinoylcarnitine	Wald ratio	1	-0.0745349	0.0640638	0.244648	Xenobiotics	Food Component/Plant
serine	Inverse variance weighted	3	0.0256447	0.0225901	0.256283	Amino Acid	Glycine, Serine and Threonine Metabolism
N-acetylglucosamine/N-acetylgalactosamine	Wald ratio	1	0.0288021	0.0254885	0.258475	Carbohydrate	Aminosugar Metabolism
5alpha-androstan-3alpha,17beta-diol disulfate	Wald ratio	1	-0.0712157	0.0633345	0.260827	Lipid	Androgenic Steroids
hexanoylglycine	Inverse variance weighted	2	0.019442	0.0173615	0.262784	Lipid	Fatty Acid Metabolism (Acyl Glycine)
1-linoleoyl-GPG (18:2)*	Wald ratio	1	-0.0225128	0.0202307	0.265792	Lipid	Lysophospholipid
1-oleoyl-GPG (18:1)*	Wald ratio	1	-0.021338	0.019175	0.265792	Lipid	Lysophospholipid
hexadecanedioate (C16-DC)	Wald ratio	1	-0.0189532	0.0170319	0.265792	Lipid	Fatty Acid, Dicarboxylate
hexadecenedioate (C16:1-DC)*	Wald ratio	1	-0.0152031	0.013662	0.265792	Lipid	Fatty Acid, Dicarboxylate
X-11299	Wald ratio	1	-0.0685174	0.0615718	0.265792	Unknown	NA
X-22520	Wald ratio	1	-0.0482932	0.0433977	0.265792	Unknown	NA
gamma-glutamylcitrulline*	Inverse variance weighted	2	-0.0489588	0.044258	0.268634	Peptide	Gamma-glutamyl Amino Acid
carnitine	Inverse variance weighted	3	-0.0369624	0.0336671	0.272258	Lipid	Carnitine Metabolism
octadecenedioylcarnitine (C18:1-DC)*	Inverse variance weighted	2	-0.0166287	0.0151868	0.273541	Lipid	Fatty Acid Metabolism (Acyl Carnitine, Dicarboxylate)
1-palmitoyl-2-dihomo-linolenoyl-GPC (16:0/20:3n3 or 6)*	Inverse variance weighted	2	-0.133481	0.122392	0.275447	Lipid	Phosphatidylcholine (PC)
pregnanediol-3-glucuronide	Inverse variance weighted	4	-0.0296434	0.027198	0.275752	Lipid	Progestin Steroids
octadecenedioate (C18:1-DC)	Inverse variance weighted	2	-0.0190659	0.017596	0.278571	Lipid	Fatty Acid, Dicarboxylate
proline	Wald ratio	1	-0.080265	0.0742081	0.279421	Amino Acid	Urea cycle; Arginine and Proline Metabolism
4-methylhexanoylglutamine	Wald ratio	1	0.0391746	0.0363547	0.281227	Lipid	Fatty Acid Metabolism (Acyl Glutamine)
1-(1-enyl-stearoyl)-2-oleoyl-GPE (P-18:0/18:1)	Wald ratio	1	-0.0662666	0.0621256	0.286128	Lipid	Plasmalogen
X-24241	Inverse variance weighted	4	-0.0353095	0.0331971	0.287495	Unknown	NA
5-hydroxylysine	Wald ratio	1	0.023152	0.0218052	0.288341	Amino Acid	Lysine Metabolism
propionylcarnitine (C3)	Inverse variance weighted	3	-0.0292135	0.027516	0.288376	Lipid	Fatty Acid Metabolism (also BCAA Metabolism)
dehydroepiandrosterone sulfate (DHEA-S)	Inverse variance weighted	2	-0.0403809	0.0382608	0.291238	Lipid	Androgenic Steroids
cis-3,4-methyleneheptanoylcarnitine	Inverse variance weighted	3	-0.041461	0.0393787	0.292396	Lipid	Fatty Acid Metabolism (Acyl Carnitine, Medium Chain)
4-oxo-retinoic acid	Wald ratio	1	0.0707388	0.0671896	0.292422	Cofactors and Vitamins	Vitamin A Metabolism
indole-3-carboxylate	Wald ratio	1	0.0681994	0.0647776	0.292422	Amino Acid	Tryptophan Metabolism
glutamine_degradant*	Inverse variance weighted	4	-0.0348012	0.0331486	0.293785	Partially Characterized Molecules	Partially Characterized Molecules
stearoylcarnitine (C18)	Inverse variance weighted	2	0.0508721	0.0484585	0.293807	Lipid	Fatty Acid Metabolism (Acyl Carnitine, Long Chain Saturated)
cinnamoylglycine	Wald ratio	1	0.0368031	0.0351985	0.295751	Xenobiotics	Food Component/Plant
gamma-glutamylglycine	Wald ratio	1	0.0158285	0.0151384	0.295751	Peptide	Gamma-glutamyl Amino Acid
isovalerylglycine	Wald ratio	1	0.0349397	0.0334163	0.295751	Amino Acid	Leucine, Isoleucine and Valine Metabolism
propionylglycine	Wald ratio	1	0.0213586	0.0204274	0.295751	Lipid	Fatty Acid Metabolism (also BCAA Metabolism)
X-17325	Wald ratio	1	0.0395779	0.0378523	0.295751	Unknown	NA
X-17367	Wald ratio	1	0.0329142	0.0314792	0.295751	Unknown	NA
X-24757	Wald ratio	1	0.0607631	0.0581138	0.295751	Unknown	NA
X-24795	Wald ratio	1	0.0456535	0.043663	0.295751	Unknown	NA
(R)-3-hydroxybutyrylcarnitine	Wald ratio	1	-0.0775754	0.074327	0.296623	Lipid	Fatty Acid Metabolism (Acyl Carnitine, Hydroxy)
X-24812	Wald ratio	1	-0.0754583	0.0722986	0.296623	Unknown	NA
glutamate	Wald ratio	1	0.078069	0.0752073	0.299246	Amino Acid	Glutamate Metabolism
X-11381	Inverse variance weighted	4	-0.027094	0.0264634	0.305915	Unknown	NA
picolinoylglycine	Wald ratio	1	0.0665577	0.06536	0.308524	Lipid	Fatty Acid Metabolism (Acyl Glycine)
palmitoleoylcarnitine (C16:1)*	Inverse variance weighted	2	-0.104053	0.102202	0.308624	Lipid	Fatty Acid Metabolism (Acyl Carnitine, Monounsaturated)
X-11470	Inverse variance weighted	4	-0.0493744	0.0494258	0.317814	Unknown	NA
sphingomyelin (d18:0/20:0, d16:0/22:0)*	Inverse variance weighted	4	0.0428944	0.0429872	0.318356	Lipid	Dihydrosphingomyelins
5alpha-androstan-3alpha,17alpha-diol monosulfate	Inverse variance weighted	3	0.0511073	0.0514549	0.32059	Lipid	Androgenic Steroids
6-hydroxyindole sulfate	Wald ratio	1	-0.0671702	0.0676458	0.320725	Xenobiotics	Chemical
indolin-2-one	Wald ratio	1	-0.0439875	0.044299	0.320725	Xenobiotics	Food Component/Plant
paraxanthine	Wald ratio	1	-0.0661892	0.0666578	0.320725	Xenobiotics	Xanthine Metabolism
theobromine	Wald ratio	1	-0.0694907	0.0699827	0.320725	Xenobiotics	Xanthine Metabolism
X-12216	Wald ratio	1	0.0566366	0.0570376	0.320725	Unknown	NA
X-18935	Wald ratio	1	0.0558845	0.0562801	0.320725	Unknown	NA
X-21286	Wald ratio	1	-0.0537834	0.0541642	0.320725	Unknown	NA
X-24518	Inverse variance weighted	3	0.0122175	0.0123088	0.320915	Unknown	NA
3-aminoisobutyrate	Inverse variance weighted	2	-0.0168081	0.017107	0.325838	Nucleotide	Pyrimidine Metabolism, Thymine containing
5alpha-androstan-3beta,17beta-diol disulfate	Inverse variance weighted	2	-0.0235872	0.0240766	0.327248	Lipid	Androgenic Steroids
X-21736	Wald ratio	1	-0.0717812	0.0732765	0.327287	Unknown	NA
citrulline	Inverse variance weighted	2	-0.0438936	0.0450835	0.330251	Amino Acid	Urea cycle; Arginine and Proline Metabolism
glycine	Inverse variance weighted	2	0.0121522	0.0124954	0.330783	Amino Acid	Glycine, Serine and Threonine Metabolism
dihomo-linolenoylcarnitine (C20:3n3 or 6)*	Inverse variance weighted	7	-0.0296558	0.0306279	0.332913	Lipid	Fatty Acid Metabolism (Acyl Carnitine, Polyunsaturated)
cys-gly, oxidized	Inverse variance weighted	2	-0.0145092	0.0150021	0.333472	Amino Acid	Glutathione Metabolism
11beta-hydroxyetiocholanolone glucuronide*	Wald ratio	1	-0.0611166	0.0638831	0.338722	Lipid	Androgenic Steroids
2'-deoxyuridine	Inverse variance weighted	2	-0.0363506	0.0383979	0.343801	Nucleotide	Pyrimidine Metabolism, Uracil containing
(N(1) + N(8))-acetylspermidine	Inverse variance weighted	2	-0.0431192	0.0455714	0.344051	Amino Acid	Polyamine Metabolism
X-17653	Inverse variance weighted	2	-0.0226574	0.0240167	0.345476	Unknown	NA
X-18886	Wald ratio	1	-0.063069	0.0671238	0.347427	Unknown	NA
16a-hydroxy DHEA 3-sulfate	Inverse variance weighted	2	0.0160216	0.0170545	0.347509	Lipid	Androgenic Steroids
3-formylindole	Inverse variance weighted	5	-0.017456	0.0186445	0.349143	Xenobiotics	Food Component/Plant
cysteinylglycine disulfide*	Inverse variance weighted	2	-0.018464	0.0197866	0.350739	Amino Acid	Glutathione Metabolism
N-acetylkynurenine (2)	Inverse variance weighted	5	-0.0115056	0.0123635	0.352056	Amino Acid	Tryptophan Metabolism
indolebutyrate	Wald ratio	1	-0.0356777	0.0384856	0.353906	Amino Acid	Tryptophan Metabolism
sphingomyelin (d18:1/18:1, d18:2/18:0)	Inverse variance weighted	2	0.197249	0.213264	0.355016	Lipid	Sphingomyelins
21-hydroxypregnenolone disulfate	Inverse variance weighted	3	0.0294703	0.03197	0.356627	Lipid	Pregnenolone Steroids
1-palmitoleoyl-GPC (16:1)*	Inverse variance weighted	3	0.0360229	0.0390938	0.356816	Lipid	Lysophospholipid
X-24334	Wald ratio	1	-0.0397616	0.0431819	0.357159	Unknown	NA
retinol (Vitamin A)	Wald ratio	1	-0.0909008	0.098981	0.358427	Cofactors and Vitamins	Vitamin A Metabolism
1-stearoyl-2-arachidonoyl-GPE (18:0/20:4)	Inverse variance weighted	4	0.0507465	0.0560231	0.365034	Lipid	Phosphatidylethanolamine (PE)
tartronate (hydroxymalonate)	Wald ratio	1	-0.0661786	0.0731801	0.365823	Xenobiotics	Food Component/Plant
threonate	Wald ratio	1	-0.0649362	0.0718062	0.365823	Cofactors and Vitamins	Ascorbate and Aldarate Metabolism
citrate	Inverse variance weighted	2	0.0355964	0.0398397	0.371594	Energy	TCA Cycle
X-24556	Inverse variance weighted	2	0.0238678	0.0267224	0.371763	Unknown	NA
3-methylglutaconate	Inverse variance weighted	2	0.0130464	0.0147288	0.37574	Amino Acid	Leucine, Isoleucine and Valine Metabolism
X-24801	Inverse variance weighted	5	-0.0396893	0.0448413	0.3761	Unknown	NA
X-15486	Wald ratio	1	-0.0328101	0.0370763	0.376193	Unknown	NA
X-23739	Wald ratio	1	0.0242469	0.0276336	0.380246	Unknown	NA
X-12100	Inverse variance weighted	3	-0.184666	0.211104	0.381702	Unknown	NA
3-indoleglyoxylic acid	Inverse variance weighted	2	-0.015001	0.0171686	0.382256	Xenobiotics	Food Component/Plant
tyrosine	Inverse variance weighted	2	0.048808	0.0559775	0.383252	Amino Acid	Tyrosine Metabolism
isobutyrylcarnitine (C4)	Inverse variance weighted	4	0.0328168	0.0381234	0.389345	Amino Acid	Leucine, Isoleucine and Valine Metabolism
threonine	Inverse variance weighted	3	0.0914244	0.106289	0.389709	Amino Acid	Glycine, Serine and Threonine Metabolism
trans-urocanate	Wald ratio	1	-0.0185114	0.0216063	0.391578	Amino Acid	Histidine Metabolism
N-acetyl-isoputreanine	Inverse variance weighted	4	-0.0219881	0.0256649	0.39159	Amino Acid	Polyamine Metabolism
2-hydroxy-3-methylvalerate	Inverse variance weighted	2	0.0312571	0.0366162	0.393304	Amino Acid	Leucine, Isoleucine and Valine Metabolism
phenylacetate	Wald ratio	1	-0.0399135	0.0468019	0.39376	Amino Acid	Phenylalanine Metabolism
glycosyl ceramide (d18:2/24:1, d18:1/24:2)*	Inverse variance weighted	2	0.0217667	0.0255404	0.394077	Lipid	Hexosylceramides (HCER)
taurolithocholate 3-sulfate	Inverse variance weighted	2	-0.0354474	0.0416407	0.39462	Lipid	Secondary Bile Acid Metabolism
X-25371	Inverse variance weighted	2	0.0205779	0.0243246	0.39757	Unknown	NA
gamma-glutamyltyrosine	Inverse variance weighted	2	0.0499296	0.059074	0.397997	Peptide	Gamma-glutamyl Amino Acid
taurocholenate sulfate*	Inverse variance weighted	5	0.0202155	0.0240375	0.40035	Lipid	Secondary Bile Acid Metabolism
creatine	Inverse variance weighted	2	0.0264612	0.0316899	0.403716	Amino Acid	Creatine Metabolism
5alpha-androstan-3beta,17beta-diol monosulfate (2)	Inverse variance weighted	2	-0.013733	0.0165625	0.407012	Lipid	Androgenic Steroids
flavin adenine dinucleotide (FAD)	Inverse variance weighted	2	-0.0417902	0.0504521	0.407492	Cofactors and Vitamins	Riboflavin Metabolism
cysteinylglycine	Inverse variance weighted	2	-0.0209627	0.0255158	0.411328	Amino Acid	Glutathione Metabolism
androstenediol (3beta,17beta) disulfate (1)	Wald ratio	1	-0.0481423	0.0587873	0.41283	Lipid	Androgenic Steroids
androstenediol (3beta,17beta) monosulfate (1)	Wald ratio	1	-0.0398205	0.0486254	0.41283	Lipid	Androgenic Steroids
glyco-beta-muricholate**	Wald ratio	1	0.0170918	0.0208711	0.41283	Lipid	Primary Bile Acid Metabolism
tauro-beta-muricholate	Wald ratio	1	0.0163029	0.0199077	0.41283	Lipid	Primary Bile Acid Metabolism
sphingomyelin (d18:1/20:0, d16:1/22:0)*	Inverse variance weighted	2	-0.0199141	0.0243329	0.413127	Lipid	Sphingomyelins
uridine	Inverse variance weighted	3	-0.0434649	0.053112	0.41315	Nucleotide	Pyrimidine Metabolism, Uracil containing
andro steroid monosulfate C19H28O6S (1)*	Inverse variance weighted	2	0.0361647	0.0443793	0.415129	Lipid	Androgenic Steroids
sphingomyelin (d18:2/21:0, d16:2/23:0)*	Inverse variance weighted	3	0.165886	0.204196	0.416571	Lipid	Sphingomyelins
succinylcarnitine (C4-DC)	Inverse variance weighted	3	-0.0187189	0.0230468	0.41667	Energy	TCA Cycle
campesterol	Inverse variance weighted	2	0.0334101	0.041254	0.418018	Lipid	Sterol
N6-acetyllysine	Wald ratio	1	0.0168693	0.0208627	0.418753	Amino Acid	Lysine Metabolism
N-acetylphenylalanine	Inverse variance weighted	3	-0.00944446	0.011936	0.428792	Amino Acid	Phenylalanine Metabolism
sphingomyelin (d18:1/20:1, d18:2/20:0)*	Inverse variance weighted	2	0.146723	0.186165	0.430618	Lipid	Sphingomyelins
glycosyl-N-palmitoyl-sphingosine (d18:1/16:0)	Inverse variance weighted	3	0.0170169	0.0216423	0.431702	Lipid	Hexosylceramides (HCER)
N-stearoyl-sphingadienine (d18:2/18:0)*	Wald ratio	1	0.0425088	0.0543478	0.43412	Lipid	Ceramides
stearoyl sphingomyelin (d18:1/18:0)	Wald ratio	1	0.0289792	0.0370501	0.43412	Lipid	Sphingomyelins
X-11880	Inverse variance weighted	2	-0.0582256	0.0745178	0.434588	Unknown	NA
4-hydroxyphenylpyruvate	Wald ratio	1	0.0445277	0.05704	0.435015	Amino Acid	Tyrosine Metabolism
X-12714	Wald ratio	1	0.0236113	0.0303431	0.436483	Unknown	NA
furaneol sulfate	Wald ratio	1	-0.0211325	0.0272912	0.438733	Xenobiotics	Food Component/Plant
beta-citrylglutamate	Inverse variance weighted	2	0.0116542	0.015087	0.439837	Amino Acid	Glutamate Metabolism
dimethylarginine (SDMA + ADMA)	Inverse variance weighted	2	-0.0266597	0.0345211	0.439953	Amino Acid	Urea cycle; Arginine and Proline Metabolism
1-linoleoyl-GPC (18:2)	Inverse variance weighted	2	-0.228566	0.29709	0.441687	Lipid	Lysophospholipid
1-palmitoyl-2-oleoyl-GPI (16:0/18:1)*	Inverse variance weighted	3	-0.121338	0.157862	0.442108	Lipid	Phosphatidylinositol (PI)
X-26054	Inverse variance weighted	4	-0.0354088	0.046142	0.442851	Unknown	NA
malate	Inverse variance weighted	2	0.0528844	0.0694423	0.446323	Energy	TCA Cycle
kynurenine	Inverse variance weighted	3	-0.141731	0.186897	0.448249	Amino Acid	Tryptophan Metabolism
O-sulfo-L-tyrosine	Wald ratio	1	-0.0358518	0.0473994	0.449424	Xenobiotics	Chemical
3-methylglutarylcarnitine (2)	Inverse variance weighted	6	0.0113403	0.0151857	0.455198	Amino Acid	Leucine, Isoleucine and Valine Metabolism
X-23644	Wald ratio	1	0.0420604	0.0565469	0.456989	Unknown	NA
androsterone sulfate	Inverse variance weighted	4	-0.00865594	0.011717	0.460057	Lipid	Androgenic Steroids
behenoylcarnitine (C22)*	Wald ratio	1	0.0295985	0.0400978	0.460418	Lipid	Fatty Acid Metabolism (Acyl Carnitine, Long Chain Saturated)
X-17654	Inverse variance weighted	5	-0.00961273	0.0130261	0.46054	Unknown	NA
X-12410	Wald ratio	1	0.0190259	0.0259123	0.462801	Unknown	NA
X-21829	Inverse variance weighted	3	0.0289996	0.03958	0.463752	Unknown	NA
N-stearoyl-sphingosine (d18:1/18:0)*	Inverse variance weighted	2	0.0241689	0.0331296	0.465679	Lipid	Ceramides
sphinganine-1-phosphate	Wald ratio	1	-0.0473109	0.0650727	0.467197	Lipid	Sphingolipid Synthesis
X-23780	Wald ratio	1	0.0269556	0.0371248	0.46779	Unknown	NA
androstenediol (3beta,17beta) disulfate (2)	Inverse variance weighted	2	-0.0615218	0.0848195	0.468251	Lipid	Androgenic Steroids
N-acetyltyrosine	Inverse variance weighted	2	-0.00764838	0.0106542	0.472835	Amino Acid	Tyrosine Metabolism
kynurenate	Inverse variance weighted	2	0.0184051	0.025886	0.477081	Amino Acid	Tryptophan Metabolism
pregnenetriol sulfate*	Wald ratio	1	0.0385414	0.054218	0.477171	Lipid	Pregnenolone Steroids
ascorbic acid 2-sulfate	Wald ratio	1	-0.0575169	0.0810669	0.478015	Cofactors and Vitamins	Ascorbate and Aldarate Metabolism
oleoyl-linoleoyl-glycerol (18:1/18:2) [2]	Inverse variance weighted	3	0.0612616	0.0865647	0.479133	Lipid	Diacylglycerol
N-acetylneuraminate	Wald ratio	1	-0.0410407	0.0584709	0.482742	Carbohydrate	Aminosugar Metabolism
5,6-dihydrouridine	Inverse variance weighted	2	0.0302683	0.0432362	0.483885	Nucleotide	Pyrimidine Metabolism, Uracil containing
N-acetyltaurine	Inverse variance weighted	3	0.0230736	0.0332931	0.488281	Amino Acid	Methionine, Cysteine, SAM and Taurine Metabolism
glycerate	Wald ratio	1	-0.0530122	0.0766013	0.488904	Carbohydrate	Glycolysis, Gluconeogenesis, and Pyruvate Metabolism
sphingosine 1-phosphate	Wald ratio	1	-0.048615	0.0704592	0.49021	Lipid	Sphingosines
3-hydroxyoctanoylcarnitine (2)	Inverse variance weighted	2	-0.044423	0.0649613	0.494077	Lipid	Fatty Acid Metabolism (Acyl Carnitine, Hydroxy)
lithocholate sulfate (1)	Inverse variance weighted	2	0.0430872	0.0631544	0.49508	Lipid	Secondary Bile Acid Metabolism
etiocholanolone glucuronide	Inverse variance weighted	4	-0.0110555	0.0162619	0.496606	Lipid	Androgenic Steroids
sphingomyelin (d18:1/22:1, d18:2/22:0, d16:1/24:1)*	Inverse variance weighted	2	0.202977	0.299556	0.498031	Lipid	Sphingomyelins
dodecadienoate (12:2)*	Inverse variance weighted	3	-0.0299949	0.044457	0.49987	Lipid	Fatty Acid, Dicarboxylate
lysine	Inverse variance weighted	3	0.0359048	0.0533612	0.501034	Amino Acid	Lysine Metabolism
tridecenedioate (C13:1-DC)*	Wald ratio	1	0.0635101	0.0946805	0.502359	Lipid	Fatty Acid, Dicarboxylate
N-acetylglucosaminylasparagine	Inverse variance weighted	4	-0.0198712	0.0303774	0.513019	Carbohydrate	Aminosugar Metabolism
5-acetylamino-6-formylamino-3-methyluracil	Wald ratio	1	0.00580674	0.00896178	0.517021	Xenobiotics	Xanthine Metabolism
carboxyethyl-GABA	Inverse variance weighted	2	0.0216537	0.0339259	0.523302	Amino Acid	Glutamate Metabolism
N-oleoylserine	Inverse variance weighted	2	0.0280969	0.044232	0.525288	Lipid	Endocannabinoid
1-palmitoyl-2-arachidonoyl-GPE (16:0/20:4)*	Inverse variance weighted	4	0.0387405	0.0613443	0.527697	Lipid	Phosphatidylethanolamine (PE)
ergothioneine	Inverse variance weighted	2	0.0379603	0.060261	0.52874	Xenobiotics	Food Component/Plant
1-oleoyl-2-arachidonoyl-GPE (18:1/20:4)*	Inverse variance weighted	4	0.0416065	0.0663264	0.530463	Lipid	Phosphatidylethanolamine (PE)
methylsuccinoylcarnitine	Inverse variance weighted	5	0.0156344	0.0249574	0.531024	Amino Acid	Leucine, Isoleucine and Valine Metabolism
eicosenedioate (C20:1-DC)*	Wald ratio	1	-0.0139475	0.0223614	0.532805	Lipid	Fatty Acid, Dicarboxylate
X-25433	Wald ratio	1	-0.0138976	0.0222814	0.532805	Unknown	NA
2'-O-methylcytidine	Wald ratio	1	-0.0068131	0.0109695	0.534539	Nucleotide	Pyrimidine Metabolism, Cytidine containing
2-aminooctanoate	Inverse variance weighted	2	0.00976671	0.0158019	0.536529	Lipid	Fatty Acid, Amino
methyl glucopyranoside (alpha + beta)	Wald ratio	1	-0.0094444	0.015441	0.540773	Xenobiotics	Food Component/Plant
phosphate	Inverse variance weighted	2	0.0286841	0.0469195	0.540971	Energy	Oxidative Phosphorylation
glycochenodeoxycholate glucuronide (1)	Inverse variance weighted	2	-0.00818689	0.0134417	0.54248	Lipid	Primary Bile Acid Metabolism
N-acetyl-1-methylhistidine*	Inverse variance weighted	2	-0.00565334	0.00932041	0.544146	Amino Acid	Histidine Metabolism
caprylate (8:0)	Wald ratio	1	0.0377915	0.0633419	0.550756	Lipid	Medium Chain Fatty Acid
X-24243	Wald ratio	1	-0.0372953	0.062776	0.552444	Unknown	NA
adipoylcarnitine (C6-DC)	Inverse variance weighted	2	-0.0280513	0.0481147	0.559888	Lipid	Fatty Acid Metabolism (Acyl Carnitine, Dicarboxylate)
glutamine conjugate of C6H10O2 (1)*	Wald ratio	1	-0.0583652	0.100205	0.560259	Partially Characterized Molecules	Partially Characterized Molecules
glutamine conjugate of C6H10O2 (2)*	Wald ratio	1	-0.0632433	0.10858	0.560259	Partially Characterized Molecules	Partially Characterized Molecules
N-acetylarginine	Inverse variance weighted	3	-0.00488206	0.00846966	0.564333	Amino Acid	Urea cycle; Arginine and Proline Metabolism
4-acetamidobutanoate	Wald ratio	1	0.0131251	0.0230535	0.56913	Amino Acid	Polyamine Metabolism
N-palmitoyl-heptadecasphingosine (d17:1/16:0)*	Wald ratio	1	-0.0220731	0.0388149	0.569577	Lipid	Ceramides
X-11315	Inverse variance weighted	4	-0.0112229	0.0201226	0.577031	Unknown	NA
X-21796	Inverse variance weighted	2	0.0327163	0.058668	0.577082	Unknown	NA
1-stearoyl-GPE (18:0)	Inverse variance weighted	3	0.0165337	0.0297648	0.578566	Lipid	Lysophospholipid
margaroylcarnitine (C17)*	Inverse variance weighted	2	-0.0437618	0.0792026	0.580586	Lipid	Fatty Acid Metabolism (Acyl Carnitine, Long Chain Saturated)
cortolone glucuronide (1)	Inverse variance weighted	2	0.0200957	0.0365442	0.582387	Lipid	Corticosteroids
4-allylphenol sulfate	Wald ratio	1	0.03325	0.0606496	0.583533	Xenobiotics	Food Component/Plant
N6,N6,N6-trimethyllysine	Inverse variance weighted	3	0.0360498	0.0657987	0.583774	Amino Acid	Lysine Metabolism
3-hydroxysebacate	Inverse variance weighted	2	-0.0334915	0.0614435	0.585701	Lipid	Fatty Acid, Monohydroxy
lignoceroylcarnitine (C24)*	Inverse variance weighted	4	-0.0231732	0.0425519	0.586037	Lipid	Fatty Acid Metabolism (Acyl Carnitine, Long Chain Saturated)
X-25109	Inverse variance weighted	2	-0.0177295	0.0326253	0.586834	Unknown	NA
bilirubin (E,Z or Z,E)*	Wald ratio	1	-0.0196592	0.0362487	0.587583	Cofactors and Vitamins	Hemoglobin and Porphyrin Metabolism
biliverdin	Wald ratio	1	-0.0272865	0.0503124	0.587583	Cofactors and Vitamins	Hemoglobin and Porphyrin Metabolism
X-25422	Inverse variance weighted	2	0.018401	0.0340554	0.588972	Unknown	NA
pregnenediol disulfate (C21H34O8S2)*	Inverse variance weighted	4	-0.0199159	0.0370784	0.591177	Lipid	Pregnenolone Steroids
X-11372	Inverse variance weighted	2	-0.0228616	0.0429222	0.594291	Unknown	NA
X-24949	Inverse variance weighted	3	0.0133456	0.0251092	0.59507	Unknown	NA
cystathionine	Wald ratio	1	-0.035917	0.0684468	0.599762	Amino Acid	Methionine, Cysteine, SAM and Taurine Metabolism
X-11795	Wald ratio	1	-0.0418481	0.0797496	0.599762	Unknown	NA
X-24337	Inverse variance weighted	2	0.030199	0.057688	0.600634	Unknown	NA
phenylacetylglutamate	Wald ratio	1	0.0213402	0.0413646	0.605921	Peptide	Acetylated Peptides
7-alpha-hydroxy-3-oxo-4-cholestenoate (7-Hoca)	Wald ratio	1	-0.0323186	0.0637165	0.611997	Lipid	Sterol
N-acetyl-2-aminooctanoate*	Wald ratio	1	-0.00815309	0.0161016	0.612608	Lipid	Fatty Acid, Amino
N-acetylputrescine	Inverse variance weighted	2	0.0111592	0.0220684	0.613093	Amino Acid	Polyamine Metabolism
S-methylcysteine	Wald ratio	1	0.0130599	0.025835	0.613201	Amino Acid	Methionine, Cysteine, SAM and Taurine Metabolism
N-acetylcitrulline	Wald ratio	1	-0.00442643	0.0087577	0.613255	Amino Acid	Urea cycle; Arginine and Proline Metabolism
eicosanedioate (C20-DC)	Wald ratio	1	-0.0241695	0.0478672	0.613609	Lipid	Fatty Acid, Dicarboxylate
1-stearoyl-2-linoleoyl-GPI (18:0/18:2)	Inverse variance weighted	2	-0.0161525	0.0322288	0.616244	Lipid	Phosphatidylinositol (PI)
1-(1-enyl-palmitoyl)-2-oleoyl-GPE (P-16:0/18:1)*	Wald ratio	1	-0.0290786	0.0581746	0.61718	Lipid	Plasmalogen
eicosenoylcarnitine (C20:1)*	Wald ratio	1	0.0275972	0.0553614	0.618137	Lipid	Fatty Acid Metabolism (Acyl Carnitine, Monounsaturated)
oleoylcarnitine (C18:1)	Wald ratio	1	0.0213214	0.0427718	0.618137	Lipid	Fatty Acid Metabolism (Acyl Carnitine, Monounsaturated)
glycosyl ceramide (d18:1/20:0, d16:1/22:0)*	Inverse variance weighted	4	-0.00969631	0.0195764	0.620384	Lipid	Hexosylceramides (HCER)
N-acetylglutamate	Wald ratio	1	-0.0354107	0.0720784	0.623228	Amino Acid	Glutamate Metabolism
N-acetylglutamine	Wald ratio	1	-0.00464269	0.00945019	0.623228	Amino Acid	Glutamate Metabolism
N-acetylleucine	Wald ratio	1	-0.00706696	0.0143848	0.623228	Amino Acid	Leucine, Isoleucine and Valine Metabolism
N-alpha-acetylornithine	Wald ratio	1	-0.0214505	0.0436624	0.623228	Amino Acid	Urea cycle; Arginine and Proline Metabolism
N-delta-acetylornithine	Wald ratio	1	0.00462166	0.00940738	0.623228	Amino Acid	Urea cycle; Arginine and Proline Metabolism
glutamine conjugate of C7H12O2*	Wald ratio	1	-0.0329914	0.0674666	0.624839	Partially Characterized Molecules	Partially Characterized Molecules
alliin	Wald ratio	1	0.00998539	0.020673	0.629085	Xenobiotics	Food Component/Plant
2'-O-methyluridine	Wald ratio	1	-0.00479737	0.00997867	0.630685	Nucleotide	Pyrimidine Metabolism, Uracil containing
2-hydroxyglutarate	Inverse variance weighted	2	-0.0361802	0.0755963	0.632225	Lipid	Fatty Acid, Dicarboxylate
succinoyltaurine	Inverse variance weighted	3	0.0102598	0.0216182	0.63508	Amino Acid	Methionine, Cysteine, SAM and Taurine Metabolism
ceramide (d18:1/14:0, d16:1/16:0)*	Wald ratio	1	-0.0182228	0.0388122	0.638704	Lipid	Ceramides
sphingomyelin (d17:1/14:0, d16:1/15:0)*	Wald ratio	1	-0.0231782	0.0493666	0.638704	Lipid	Sphingomyelins
sphingomyelin (d18:2/23:1)*	Wald ratio	1	-0.0291912	0.0621737	0.638704	Lipid	Sphingomyelins
ethyl beta-glucopyranoside	Wald ratio	1	-0.00779558	0.0166501	0.639642	Xenobiotics	Food Component/Plant
betaine	Inverse variance weighted	4	-0.00996096	0.0213032	0.640085	Amino Acid	Glycine, Serine and Threonine Metabolism
1-palmitoyl-2-docosahexaenoyl-GPE (16:0/22:6)*	Wald ratio	1	0.00764051	0.0165298	0.643919	Lipid	Phosphatidylethanolamine (PE)
1-stearoyl-2-docosahexaenoyl-GPE (18:0/22:6)*	Wald ratio	1	0.0103182	0.0223228	0.643919	Lipid	Phosphatidylethanolamine (PE)
2-hydroxyphenylacetate	Inverse variance weighted	2	-0.0180903	0.0392177	0.644599	Amino Acid	Phenylalanine Metabolism
sphingomyelin (d18:1/14:0, d16:1/16:0)*	Inverse variance weighted	2	-0.00999257	0.0216665	0.644656	Lipid	Sphingomyelins
dodecanedioate (C12-DC)	Wald ratio	1	-0.0245362	0.0541044	0.650191	Lipid	Fatty Acid, Dicarboxylate
palmitoylcarnitine (C16)	Inverse variance weighted	2	-0.0270595	0.0605397	0.654896	Lipid	Fatty Acid Metabolism (Acyl Carnitine, Long Chain Saturated)
indolepropionate	Wald ratio	1	0.031224	0.0700752	0.655902	Amino Acid	Tryptophan Metabolism
glycosyl-N-behenoyl-sphingadienine (d18:2/22:0)*	Inverse variance weighted	3	0.0238191	0.0535696	0.656581	Lipid	Hexosylceramides (HCER)
nervonoylcarnitine (C24:1)*	Inverse variance weighted	3	-0.0254012	0.0576655	0.659581	Lipid	Fatty Acid Metabolism (Acyl Carnitine, Monounsaturated)
linoleoylcarnitine (C18:2)*	Inverse variance weighted	3	-0.014405	0.032712	0.659677	Lipid	Fatty Acid Metabolism (Acyl Carnitine, Polyunsaturated)
erythronate*	Wald ratio	1	0.0220497	0.0501096	0.659916	Carbohydrate	Aminosugar Metabolism
glutamine	Inverse variance weighted	2	0.0568806	0.130613	0.663208	Amino Acid	Glutamate Metabolism
X-17690	Wald ratio	1	0.0152305	0.0352795	0.665952	Unknown	NA
X-18913	Wald ratio	1	-0.0248823	0.0578459	0.667087	Unknown	NA
X-13431	Inverse variance weighted	2	0.00652737	0.0155465	0.674588	Unknown	NA
cerotoylcarnitine (C26)*	Inverse variance weighted	3	-0.0107262	0.0257435	0.676929	Lipid	Fatty Acid Metabolism (Acyl Carnitine, Long Chain Saturated)
N-acetyl-3-methylhistidine*	Wald ratio	1	-0.00892751	0.0214738	0.6776	Amino Acid	Histidine Metabolism
N-acetyl-2-aminoadipate	Wald ratio	1	-0.00919076	0.0221485	0.67817	Amino Acid	Lysine Metabolism
sphingomyelin (d18:2/23:0, d18:1/23:1, d17:1/24:1)*	Inverse variance weighted	2	0.03168	0.0767361	0.679721	Lipid	Sphingomyelins
gamma-CEHC	Wald ratio	1	-0.00953226	0.0231296	0.680249	Cofactors and Vitamins	Tocopherol Metabolism
gamma-CEHC glucuronide*	Wald ratio	1	-0.0137034	0.0332508	0.680249	Cofactors and Vitamins	Tocopherol Metabolism
cis-3,4-methyleneheptanoylglycine	Inverse variance weighted	3	0.0136196	0.0330481	0.680255	Lipid	Fatty Acid Metabolism (Acyl Glycine)
X-13684	Inverse variance weighted	5	-0.00791334	0.0195063	0.684976	Unknown	NA
cis-3,4-methyleneheptanoate	Wald ratio	1	0.0273105	0.0675089	0.685811	Lipid	Fatty Acid, Branched
N6-methyllysine	Inverse variance weighted	2	-0.00990599	0.024601	0.687194	Amino Acid	Lysine Metabolism
ferulic acid 4-sulfate	Wald ratio	1	-0.00886351	0.0225304	0.694022	Xenobiotics	Food Component/Plant
X-12822	Wald ratio	1	-0.010156	0.0258157	0.694022	Unknown	NA
X-16087	Wald ratio	1	0.0103524	0.0263149	0.694022	Unknown	NA
X-11444	Inverse variance weighted	3	0.00947862	0.0242458	0.695843	Unknown	NA
indoleacetylglutamine	Inverse variance weighted	2	-0.0105282	0.0271686	0.698375	Amino Acid	Tryptophan Metabolism
quinolinate	Wald ratio	1	-0.0224194	0.0579231	0.698716	Cofactors and Vitamins	Nicotinate and Nicotinamide Metabolism
glycodeoxycholate 3-sulfate	Inverse variance weighted	3	-0.0094492	0.0246637	0.701629	Lipid	Secondary Bile Acid Metabolism
5alpha-pregnan-diol disulfate	Inverse variance weighted	2	-0.0205778	0.0537741	0.701963	Lipid	Progestin Steroids
5-methylthioadenosine (MTA)	Inverse variance weighted	2	-0.0198128	0.0521718	0.704123	Amino Acid	Polyamine Metabolism
5,6-dihydrothymine	Wald ratio	1	-0.0235959	0.0623591	0.705143	Nucleotide	Pyrimidine Metabolism, Thymine containing
myo-inositol	Wald ratio	1	0.0283597	0.0759567	0.708876	Lipid	Inositol Metabolism
3-carboxy-4-methyl-5-propyl-2-furanpropanoate (CMPF)	Wald ratio	1	0.0246756	0.0666692	0.711294	Lipid	Fatty Acid, Dicarboxylate
X-24531	Wald ratio	1	0.0126178	0.0340913	0.711294	Unknown	NA
3-methoxytyrosine	Inverse variance weighted	5	0.0164578	0.0452334	0.715976	Amino Acid	Tyrosine Metabolism
3-hydroxyhexanoate	Wald ratio	1	0.018192	0.0502613	0.71739	Lipid	Fatty Acid, Monohydroxy
X-11478	Wald ratio	1	0.0136109	0.0376046	0.71739	Unknown	NA
X-12847	Wald ratio	1	-0.0176912	0.0490204	0.718179	Unknown	NA
orotate	Inverse variance weighted	2	-0.00697164	0.0194411	0.719892	Nucleotide	Pyrimidine Metabolism, Orotate containing
1-palmitoyl-2-oleoyl-GPE (16:0/18:1)	Inverse variance weighted	3	-0.0462271	0.129394	0.720898	Lipid	Phosphatidylethanolamine (PE)
X-21467	Inverse variance weighted	3	0.00635646	0.0178855	0.722292	Unknown	NA
2-aminobutyrate	Inverse variance weighted	2	-0.0208696	0.0588799	0.723006	Amino Acid	Glutathione Metabolism
X-13866	Wald ratio	1	-0.007974	0.0226462	0.724755	Unknown	NA
N-formylmethionine	Wald ratio	1	0.0136353	0.0387685	0.725055	Amino Acid	Methionine, Cysteine, SAM and Taurine Metabolism
urate	Inverse variance weighted	2	-0.0141027	0.0401191	0.725197	Nucleotide	Purine Metabolism, (Hypo)Xanthine/Inosine containing
X-21364	Wald ratio	1	0.0186701	0.0536643	0.727911	Unknown	NA
6-bromotryptophan	Inverse variance weighted	5	0.00689884	0.0199522	0.729517	Amino Acid	Tryptophan Metabolism
1-methyl-5-imidazoleacetate	Wald ratio	1	0.0212104	0.0617126	0.731075	Amino Acid	Histidine Metabolism
X-11787	Inverse variance weighted	2	0.00704206	0.0205031	0.73125	Unknown	NA
S-carboxyethylcysteine	Wald ratio	1	0.021984	0.0640101	0.731263	Amino Acid	Methionine, Cysteine, SAM and Taurine Metabolism
dihomo-linoleoylcarnitine (C20:2)*	Inverse variance weighted	2	-0.0371266	0.110784	0.73753	Lipid	Fatty Acid Metabolism (Acyl Carnitine, Polyunsaturated)
11beta-hydroxyandrosterone glucuronide	Inverse variance weighted	3	-0.0100492	0.0300931	0.738427	Lipid	Androgenic Steroids
hydroxy-CMPF*	Wald ratio	1	0.020639	0.061886	0.738757	Lipid	Fatty Acid, Dicarboxylate
3-hydroxyoctanoylcarnitine (1)	Wald ratio	1	0.0216613	0.0661072	0.743162	Lipid	Fatty Acid Metabolism (Acyl Carnitine, Hydroxy)
1,3,7-trimethylurate	Wald ratio	1	0.0175629	0.0539124	0.744601	Xenobiotics	Xanthine Metabolism
androstenediol (3alpha, 17alpha) monosulfate (3)	Inverse variance weighted	3	0.0201855	0.0622692	0.745813	Lipid	Androgenic Steroids
1-ribosyl-imidazoleacetate*	Inverse variance weighted	3	-0.0110766	0.0345373	0.748428	Amino Acid	Histidine Metabolism
choline	Wald ratio	1	-0.0182052	0.0579651	0.753466	Lipid	Phospholipid Metabolism
N-acetylasparagine	Inverse variance weighted	2	-0.00250493	0.00798108	0.753628	Amino Acid	Alanine and Aspartate Metabolism
5alpha-androstan-3beta,17alpha-diol disulfate	Inverse variance weighted	3	-0.0223954	0.0719569	0.755623	Lipid	Androgenic Steroids
arachidonoylcarnitine (C20:4)	Inverse variance weighted	3	-0.0107916	0.035192	0.759109	Lipid	Fatty Acid Metabolism (Acyl Carnitine, Polyunsaturated)
2-ketocaprylate	Inverse variance weighted	3	-0.00747617	0.0245361	0.760594	Amino Acid	Leucine, Isoleucine and Valine Metabolism
linolenoylcarnitine (C18:3)*	Inverse variance weighted	2	-0.0195413	0.0648494	0.76316	Lipid	Fatty Acid Metabolism (Acyl Carnitine, Polyunsaturated)
sphingomyelin (d18:1/22:2, d18:2/22:1, d16:1/24:2)*	Inverse variance weighted	2	-0.0104124	0.0345929	0.763415	Lipid	Sphingomyelins
X-23974	Wald ratio	1	0.0199204	0.0666907	0.76517	Unknown	NA
pseudouridine	Wald ratio	1	-0.0209532	0.0705848	0.76658	Nucleotide	Pyrimidine Metabolism, Uracil containing
glycosyl-N-tricosanoyl-sphingadienine (d18:2/23:0)*	Wald ratio	1	-0.00988599	0.0334611	0.767652	Lipid	Hexosylceramides (HCER)
sphingomyelin (d17:2/16:0, d18:2/15:0)*	Inverse variance weighted	2	0.0158609	0.054731	0.771972	Lipid	Sphingomyelins
3-methylcytidine	Wald ratio	1	-0.00256476	0.00887087	0.772488	Nucleotide	Pyrimidine Metabolism, Cytidine containing
metabolonic lactone sulfate	Inverse variance weighted	3	-0.00273856	0.00947358	0.772526	Partially Characterized Molecules	Partially Characterized Molecules
androsterone glucuronide	Wald ratio	1	-0.0199446	0.0692606	0.773374	Lipid	Androgenic Steroids
X-24947	Inverse variance weighted	4	0.0040449	0.0140989	0.774192	Unknown	NA
vanillylmandelate (VMA)	Wald ratio	1	-0.0111698	0.0393611	0.776581	Amino Acid	Tyrosine Metabolism
hypotaurine	Inverse variance weighted	2	0.0143253	0.0508146	0.77801	Amino Acid	Methionine, Cysteine, SAM and Taurine Metabolism
X-24418	Inverse variance weighted	3	0.00658881	0.0236069	0.780164	Unknown	NA
beta-alanine	Wald ratio	1	0.00916782	0.0331407	0.782062	Nucleotide	Pyrimidine Metabolism, Uracil containing
decadienedioic acid (C10:2-DC)**	Inverse variance weighted	3	0.00383922	0.0140367	0.78446	Lipid	Fatty Acid, Dicarboxylate
4-hydroxyglutamate	Wald ratio	1	0.0152571	0.0557904	0.78449	Amino Acid	Glutamate Metabolism
histidine betaine (hercynine)*	Wald ratio	1	0.0183285	0.0674757	0.785906	Xenobiotics	Food Component/Plant
glycosyl-N-stearoyl-sphingosine (d18:1/18:0)	Inverse variance weighted	5	-0.00647673	0.0239701	0.787006	Lipid	Hexosylceramides (HCER)
X-15503	Inverse variance weighted	2	0.00830044	0.0308339	0.787777	Unknown	NA
epiandrosterone sulfate	Inverse variance weighted	3	-0.00739281	0.0278507	0.790667	Lipid	Androgenic Steroids
sebacate (C10-DC)	Inverse variance weighted	2	0.0122207	0.0460978	0.790929	Lipid	Fatty Acid, Dicarboxylate
hexanoylcarnitine (C6)	Inverse variance weighted	4	0.00548574	0.0208238	0.792215	Lipid	Fatty Acid Metabolism (Acyl Carnitine, Medium Chain)
sphingomyelin (d18:1/21:0, d17:1/22:0, d16:1/23:0)*	Inverse variance weighted	2	-0.00671822	0.0255321	0.792452	Lipid	Sphingomyelins
taurodeoxycholic acid 3-sulfate	Inverse variance weighted	3	0.00822512	0.0318276	0.796077	Lipid	Secondary Bile Acid Metabolism
S-1-pyrroline-5-carboxylate	Inverse variance weighted	2	0.0089044	0.0347156	0.797568	Amino Acid	Glutamate Metabolism
2-hydroxyoctanoate	Inverse variance weighted	2	0.00892732	0.0353718	0.800743	Lipid	Fatty Acid, Monohydroxy
X-18922	Inverse variance weighted	3	-0.00780191	0.0317421	0.805845	Unknown	NA
X-12117	Inverse variance weighted	3	-0.00370813	0.0153327	0.808901	Unknown	NA
sphingomyelin (d17:1/16:0, d18:1/15:0, d16:1/17:0)*	Inverse variance weighted	2	0.0203591	0.0849597	0.810615	Lipid	Sphingomyelins
phenylacetylcarnitine	Inverse variance weighted	2	-0.0111942	0.0469574	0.811578	Peptide	Acetylated Peptides
undecenoylcarnitine (C11:1)	Inverse variance weighted	3	0.00745977	0.0315246	0.812941	Lipid	Fatty Acid Metabolism (Acyl Carnitine, Monounsaturated)
4-hydroxyphenylacetylglutamine	Wald ratio	1	-0.0154204	0.0651769	0.812972	Peptide	Acetylated Peptides
2R,3R-dihydroxybutyrate	Inverse variance weighted	3	-0.0127762	0.0551168	0.816692	Lipid	Fatty Acid, Dihydroxy
p-cresol glucuronide*	Wald ratio	1	0.0142098	0.0630995	0.821826	Amino Acid	Tyrosine Metabolism
arabonate/xylonate	Wald ratio	1	0.0113484	0.0504139	0.821898	Carbohydrate	Pentose Metabolism
glycoursodeoxycholic acid sulfate (1)	Wald ratio	1	0.0137879	0.063	0.826763	Lipid	Secondary Bile Acid Metabolism
2-stearoyl-GPE (18:0)*	Inverse variance weighted	3	0.0103161	0.0472745	0.827261	Lipid	Lysophospholipid
N-acetylhistidine	Inverse variance weighted	3	0.00357995	0.0172611	0.835698	Amino Acid	Histidine Metabolism
S-allylcysteine	Wald ratio	1	0.011212	0.0544799	0.836947	Xenobiotics	Food Component/Plant
phenylalanine	Wald ratio	1	-0.00996118	0.0492821	0.839818	Amino Acid	Phenylalanine Metabolism
3-carboxy-4-methyl-5-pentyl-2-furanpropionate (3-CMPFP)**	Inverse variance weighted	2	-0.00962081	0.0482596	0.841985	Lipid	Fatty Acid, Dicarboxylate
X-12851	Wald ratio	1	0.0147283	0.0750037	0.844323	Unknown	NA
sphingomyelin (d18:1/19:0, d19:1/18:0)*	Inverse variance weighted	3	0.00427038	0.0220469	0.846414	Lipid	Sphingomyelins
gluconate	Wald ratio	1	-0.00633235	0.0332822	0.849104	Xenobiotics	Food Component/Plant
tetradecadienedioate (C14:2-DC)*	Inverse variance weighted	2	0.00428262	0.022593	0.849658	Lipid	Fatty Acid, Dicarboxylate
X-24328	Inverse variance weighted	3	-0.00695108	0.0371154	0.851439	Unknown	NA
N-acetylglycine	Inverse variance weighted	2	0.00710324	0.0381922	0.852455	Amino Acid	Glycine, Serine and Threonine Metabolism
beta-hydroxyisovalerate	Inverse variance weighted	4	0.00489356	0.0276436	0.85949	Amino Acid	Leucine, Isoleucine and Valine Metabolism
X-16935	Inverse variance weighted	4	0.00362795	0.0206313	0.860414	Unknown	NA
gamma-glutamylglutamine	Inverse variance weighted	2	0.00575323	0.0329706	0.861476	Peptide	Gamma-glutamyl Amino Acid
androstenediol (3beta,17beta) monosulfate (2)	Inverse variance weighted	2	0.0133536	0.0773246	0.862891	Lipid	Androgenic Steroids
X-17328	Wald ratio	1	-0.00999715	0.0583738	0.864018	Unknown	NA
X-26109	Inverse variance weighted	3	0.00264136	0.0157224	0.866583	Unknown	NA
myristoyl dihydrosphingomyelin (d18:0/14:0)*	Wald ratio	1	0.00595669	0.0360995	0.868938	Lipid	Dihydrosphingomyelins
N-stearoyl-sphinganine (d18:0/18:0)*	Wald ratio	1	0.00946017	0.0573317	0.868938	Lipid	Dihydroceramides
picolinate	Inverse variance weighted	2	0.00659876	0.0406802	0.87114	Amino Acid	Tryptophan Metabolism
cytidine	Wald ratio	1	0.0106254	0.0655342	0.871199	Nucleotide	Pyrimidine Metabolism, Cytidine containing
1-oleoyl-2-docosahexaenoyl-GPC (18:1/22:6)*	Inverse variance weighted	2	0.00778623	0.0488273	0.873303	Lipid	Phosphatidylcholine (PC)
1-stearoyl-2-oleoyl-GPE (18:0/18:1)	Inverse variance weighted	3	0.00328072	0.0212038	0.87704	Lipid	Phosphatidylethanolamine (PE)
pregnenediol sulfate (C21H34O5S)*	Inverse variance weighted	3	-0.00933499	0.0607838	0.877943	Lipid	Pregnenolone Steroids
1-methylxanthine	Inverse variance weighted	3	-0.00697448	0.0455616	0.878337	Xenobiotics	Xanthine Metabolism
N-succinyl-phenylalanine	Inverse variance weighted	2	0.00237968	0.0164221	0.884784	Amino Acid	Phenylalanine Metabolism
N,N-dimethylalanine	Inverse variance weighted	2	-0.00915529	0.0632763	0.884958	Amino Acid	Alanine and Aspartate Metabolism
(2 or 3)-decenoate (10:1n7 or n8)	Inverse variance weighted	2	0.0107711	0.0776033	0.889611	Lipid	Medium Chain Fatty Acid
sphingomyelin (d18:0/18:0, d19:0/17:0)*	Wald ratio	1	0.0061034	0.0502014	0.903233	Lipid	Dihydrosphingomyelins
trans-4-hydroxyproline	Wald ratio	1	-0.00680688	0.0564071	0.903949	Amino Acid	Urea cycle; Arginine and Proline Metabolism
vanillic acid glycine	Inverse variance weighted	2	0.00576214	0.0481399	0.904724	Xenobiotics	Food Component/Plant
glycerophosphoethanolamine	Wald ratio	1	-0.00531543	0.0451145	0.90621	Lipid	Phospholipid Metabolism
3-(4-hydroxyphenyl)lactate	Wald ratio	1	0.00559	0.0506054	0.912043	Amino Acid	Tyrosine Metabolism
ceramide (d18:1/17:0, d17:1/18:0)*	Wald ratio	1	-0.00629571	0.0640125	0.921653	Lipid	Ceramides
hexanoylglutamine	Inverse variance weighted	2	-0.00184686	0.0196245	0.925022	Lipid	Fatty Acid Metabolism (Acyl Glutamine)
1-(1-enyl-palmitoyl)-2-arachidonoyl-GPE (P-16:0/20:4)*	Wald ratio	1	0.00407672	0.0448175	0.927522	Lipid	Plasmalogen
1-(1-enyl-palmitoyl)-2-linoleoyl-GPE (P-16:0/18:2)*	Wald ratio	1	0.00430723	0.0473517	0.927522	Lipid	Plasmalogen
isovalerylcarnitine (C5)	Inverse variance weighted	2	-0.00682494	0.0786884	0.930883	Amino Acid	Leucine, Isoleucine and Valine Metabolism
5alpha-androstan-3alpha,17beta-diol monosulfate (1)	Inverse variance weighted	4	-0.00207631	0.0247115	0.933039	Lipid	Androgenic Steroids
2-hydroxydecanoate	Wald ratio	1	0.00525549	0.0634453	0.933983	Lipid	Fatty Acid, Monohydroxy
sphingomyelin (d18:1/25:0, d19:0/24:1, d20:1/23:0, d19:1/24:0)*	Inverse variance weighted	2	-0.00158766	0.0197289	0.93586	Lipid	Sphingomyelins
ximenoylcarnitine (C26:1)*	Inverse variance weighted	2	0.00204394	0.0272534	0.940217	Lipid	Fatty Acid Metabolism (Acyl Carnitine, Monounsaturated)
cortisol	Wald ratio	1	-0.00416561	0.0649868	0.948891	Lipid	Corticosteroids
succinimide	Wald ratio	1	-0.00313242	0.0497007	0.949746	Xenobiotics	Chemical
N-acetylalanine	Wald ratio	1	0.00474823	0.081966	0.953805	Amino Acid	Alanine and Aspartate Metabolism
N-acetylmethionine	Wald ratio	1	0.00393854	0.0679888	0.953805	Amino Acid	Methionine, Cysteine, SAM and Taurine Metabolism
N-acetylserine	Wald ratio	1	0.00439957	0.0759473	0.953805	Amino Acid	Glycine, Serine and Threonine Metabolism
3-hydroxybutyroylglycine**	Inverse variance weighted	3	0.0016509	0.0308538	0.957328	Lipid	Fatty Acid Metabolism (Acyl Glycine)
1-stearoyl-GPG (18:0)	Inverse variance weighted	2	-0.00320045	0.0601231	0.957547	Lipid	Lysophospholipid
X-24546	Inverse variance weighted	3	0.00178858	0.0363612	0.960769	Unknown	NA
dodecenedioate (C12:1-DC)*	Inverse variance weighted	2	-0.00161112	0.0328644	0.960901	Lipid	Fatty Acid, Dicarboxylate
glycocholenate sulfate*	Inverse variance weighted	3	0.00103697	0.0215785	0.961672	Lipid	Secondary Bile Acid Metabolism
lactosyl-N-palmitoyl-sphingosine (d18:1/16:0)	Inverse variance weighted	2	0.00277609	0.0594814	0.962775	Lipid	Lactosylceramides (LCER)
asparagine	Inverse variance weighted	3	0.00123168	0.0269042	0.963485	Amino Acid	Alanine and Aspartate Metabolism
choline phosphate	Wald ratio	1	0.00219111	0.0520215	0.966404	Lipid	Phospholipid Metabolism
glycerol 3-phosphate	Wald ratio	1	0.00147669	0.0350595	0.966404	Lipid	Glycerolipid Metabolism
5-acetylamino-6-amino-3-methyluracil	Inverse variance weighted	2	0.00176384	0.0419671	0.966476	Xenobiotics	Xanthine Metabolism
3-hydroxy-2-ethylpropionate	Inverse variance weighted	2	-0.00160762	0.0414138	0.969035	Amino Acid	Leucine, Isoleucine and Valine Metabolism
oxalate (ethanedioate)	Wald ratio	1	-0.00296493	0.0774023	0.969444	Cofactors and Vitamins	Ascorbate and Aldarate Metabolism
X-12411	Wald ratio	1	-0.0015066	0.042579	0.971774	Unknown	NA
X-24588	Inverse variance weighted	5	-0.000811193	0.0232335	0.972148	Unknown	NA
2-palmitoleoyl-GPC (16:1)*	Wald ratio	1	-0.00215486	0.0625813	0.972532	Lipid	Lysophospholipid
5-dodecenoylcarnitine (C12:1)	Wald ratio	1	-0.00235169	0.0682975	0.972532	Lipid	Fatty Acid Metabolism (Acyl Carnitine, Monounsaturated)
palmitoleate (16:1n7)	Wald ratio	1	-0.00246248	0.0715151	0.972532	Lipid	Long Chain Monounsaturated Fatty Acid
X-24978	Wald ratio	1	-0.00174826	0.0507728	0.972532	Unknown	NA
deoxycholic acid 12-sulfate*	Inverse variance weighted	3	0.000886817	0.0285531	0.975223	Lipid	Secondary Bile Acid Metabolism
X-23641	Inverse variance weighted	3	0.000759763	0.0277216	0.978135	Unknown	NA
glycosyl ceramide (d18:1/23:1, d17:1/24:1)*	Inverse variance weighted	2	0.000906362	0.0357862	0.979794	Lipid	Hexosylceramides (HCER)
2-butenoylglycine	Inverse variance weighted	2	-0.00116685	0.0513775	0.981881	Lipid	Fatty Acid Metabolism (Acyl Glycine)
1-palmitoyl-GPG (16:0)*	Inverse variance weighted	2	-0.000709287	0.0364865	0.98449	Lipid	Lysophospholipid
1,5-anhydroglucitol (1,5-AG)	Inverse variance weighted	3	-0.00228825	0.125239	0.985423	Carbohydrate	Glycolysis, Gluconeogenesis, and Pyruvate Metabolism
dimethylglycine	Inverse variance weighted	2	0.000372378	0.03085	0.990369	Amino Acid	Glycine, Serine and Threonine Metabolism
1-stearoyl-2-oleoyl-GPI (18:0/18:1)*	Inverse variance weighted	3	0.000286163	0.0270325	0.991554	Lipid	Phosphatidylinositol (PI)
trans-2-hexenoylglycine	Inverse variance weighted	2	0.000559823	0.055782	0.991993	Lipid	Fatty Acid Metabolism (Acyl Glycine)
X-23654	Inverse variance weighted	2	0.000451631	0.0494776	0.992717	Unknown	NA
indoleacetate	Wald ratio	1	-0.00053899	0.0777119	0.994466	Amino Acid	Tryptophan Metabolism
X-26111	Inverse variance weighted	2	-0.000314852	0.0596756	0.99579	Unknown	NA
indoleacetoylcarnitine*	Inverse variance weighted	3	-8.46e-05	0.0319811	0.997889	Amino Acid	Tryptophan Metabolism

## Sheet: Table S7
Supplementary Table 7 All results of urinary metabolome-wide Mendelian randomization for colorectal cancer risk.
Urinary metabolites	Method	nsnp	beta	se	pval	Super_pathway	Sub_pathway
X-19141	Wald ratio	1	-0.0613676	0.0138911	9.97e-06	NA	NA
X-19434 retired for cholic acid glucuronide	Wald ratio	1	-0.0457429	0.0104155	1.12e-05	NA	NA
11-ketoetiocholanolone sulfate	Wald ratio	1	0.0566194	0.0129094	1.16e-05	Lipid	Androgenic Steroids
lactose	Wald ratio	1	0.127436	0.0311912	4.4e-05	Carbohydrate	Disaccharides and Oligosaccharides
N1,N12-diacetylspermine	Wald ratio	1	-0.063738	0.0228267	0.00523413	Amino Acid	Polyamine Metabolism
isoxanthopterin	Wald ratio	1	-0.0214524	0.00804599	0.00767098	Cofactors and Vitamins	Pterin Metabolism
pterin	Wald ratio	1	-0.0452639	0.0169768	0.00767098	Cofactors and Vitamins	Pterin Metabolism
N-methylpipecolate	Wald ratio	1	-0.0163288	0.00615476	0.00797725	Xenobiotics	Bacterial/Fungal
X-24403	Wald ratio	1	0.0730603	0.0275777	0.00806697	NA	NA
glucuronide of C10H18O2 (11)*	Wald ratio	1	0.0599067	0.023347	0.0102901	Partially Characterized Molecules	Partially Characterized Molecules
X-12112	Wald ratio	1	-0.0116084	0.00452446	0.0102966	NA	NA
X-23776	Wald ratio	1	-0.0146839	0.00572314	0.0102966	NA	NA
X-24809	Inverse variance weighted	2	-0.0083652	0.00339136	0.0136395	NA	NA
N-acetylglucosamine conjugate of C24H40O4 bile acid**	Wald ratio	1	0.0192295	0.00780911	0.0137995	Partially Characterized Molecules	Partially Characterized Molecules
X-24983	Wald ratio	1	-0.0144009	0.00592239	0.0150322	NA	NA
X-12707	Wald ratio	1	-0.0981638	0.0405772	0.0155554	NA	NA
X-12708	Wald ratio	1	0.0701785	0.0290092	0.0155554	NA	NA
X-21785	Wald ratio	1	0.0724014	0.029928	0.0155554	NA	NA
2-methylmalonylcarnitine (C4-DC)	Wald ratio	1	-0.106577	0.0448212	0.0174148	Lipid	Fatty Acid Synthesis
X-12093	Inverse variance weighted	2	-0.00991203	0.00425018	0.0196931	NA	NA
glucuronide of C12H22O4 (2)*	Wald ratio	1	-0.0452971	0.0209945	0.0309617	Partially Characterized Molecules	Partially Characterized Molecules
X-21827	Wald ratio	1	-0.0328851	0.0153316	0.0319583	NA	NA
methylsuccinate	Wald ratio	1	0.0998901	0.0473562	0.0349158	Amino Acid	Leucine, Isoleucine and Valine Metabolism
X-24348	Wald ratio	1	0.0136071	0.00680861	0.0456614	NA	NA
ethylmalonate	Wald ratio	1	0.0291714	0.0148831	0.0499919	Amino Acid	Leucine, Isoleucine and Valine Metabolism
glucuronide of C10H18O2 (12)*	Wald ratio	1	0.0497968	0.0261157	0.056549	Partially Characterized Molecules	Partially Characterized Molecules
pregnenediol disulfate (C21H34O8S2)*	Wald ratio	1	0.0274302	0.0145978	0.0602358	Lipid	Pregnenolone Steroids
5-hydroxylysine	Wald ratio	1	-0.0184534	0.0102149	0.0708388	Amino Acid	Lysine Metabolism
X-24736	Wald ratio	1	-0.032506	0.0179938	0.0708388	NA	NA
X-23581	Wald ratio	1	-0.0435003	0.025061	0.0826031	NA	NA
3-hydroxykynurenine	Wald ratio	1	-0.0262453	0.015829	0.0973065	Amino Acid	Tryptophan Metabolism
kynurenine	Wald ratio	1	-0.0328605	0.0198187	0.0973065	Amino Acid	Tryptophan Metabolism
phenylalanine	Wald ratio	1	-0.071821	0.0433164	0.0973065	Amino Acid	Phenylalanine Metabolism
tryptophan	Wald ratio	1	-0.0442587	0.0266931	0.0973065	Amino Acid	Tryptophan Metabolism
tyrosine	Wald ratio	1	-0.0526057	0.0317274	0.0973065	Amino Acid	Tyrosine Metabolism
4-guanidinobutanoate	Wald ratio	1	-0.0245365	0.015003	0.101957	Amino Acid	Guanidino and Acetamido Metabolism
X-24546	Wald ratio	1	-0.0197598	0.0121695	0.104436	NA	NA
beta-guanidinopropanoate	Wald ratio	1	-0.010325	0.00638187	0.105692	Xenobiotics	Food Component/Plant
X-15497-retired for 1-carboxyethylphenylalanine	Wald ratio	1	-0.0437488	0.0272832	0.108823	NA	NA
X-19561-retired for 1-carboxyethyltyrosine	Wald ratio	1	-0.0494919	0.0308648	0.108823	NA	NA
N-formylanthranilic acid	Wald ratio	1	-0.0393816	0.0270457	0.145362	Amino Acid	Tryptophan Metabolism
X-24455	Wald ratio	1	-0.0600837	0.0412631	0.145362	NA	NA
X-16087	Wald ratio	1	-0.0486005	0.0356744	0.173092	NA	NA
methylmalonate (MMA)	Wald ratio	1	0.0235657	0.0175332	0.178928	Lipid	Fatty Acid Metabolism (also BCAA Metabolism)
X-24515	Wald ratio	1	0.0086682	0.00682709	0.2042	NA	NA
hexanoylglycine	Inverse variance weighted	2	0.0183562	0.0157781	0.244669	Lipid	Fatty Acid Metabolism(Acyl Glycine)
indoleacetylglutamine	Wald ratio	1	-0.0205012	0.0179427	0.253205	Amino Acid	Tryptophan Metabolism
glycine conjugate of C9H16O2*	Wald ratio	1	0.00511158	0.00448894	0.254825	Partially Characterized Molecules	Partially Characterized Molecules
X-13431	Wald ratio	1	0.0123577	0.0108524	0.254825	NA	NA
1-methylhistamine	Wald ratio	1	-0.0201408	0.0177245	0.25582	Amino Acid	Histidine Metabolism
X-16567	Inverse variance weighted	2	0.0153765	0.0136955	0.261546	NA	NA
glycocholenate sulfate*	Wald ratio	1	-0.0144409	0.012977	0.265792	Lipid	Secondary Bile Acid Metabolism
isocaproylglycine	Inverse variance weighted	2	0.0170222	0.0154179	0.269567	Lipid	Fatty Acid Metabolism(Acyl Glycine)
X-23656	Wald ratio	1	0.0222339	0.0201945	0.270903	NA	NA
X-23668	Wald ratio	1	0.01602	0.0145506	0.270903	NA	NA
androstenediol (3beta,17beta) disulfate (1)	Wald ratio	1	0.0135207	0.0123644	0.274163	Lipid	Androgenic Steroids
X-11440	Wald ratio	1	0.0173621	0.0158772	0.274163	NA	NA
methylsuccinoylcarnitine	Wald ratio	1	0.0317962	0.0292406	0.276862	Amino Acid	Leucine, Isoleucine and Valine Metabolism
succinylcarnitine (C4-DC)	Inverse variance weighted	2	-0.0398487	0.0375269	0.288295	Energy	TCA Cycle
glycerophosphoserine*	Wald ratio	1	-0.0480103	0.0455236	0.291597	Lipid	Phospholipid Metabolism
cysteinylglycine disulfide*	Wald ratio	1	-0.0362274	0.0343536	0.291633	Amino Acid	Glutathione Metabolism
prolylglycine	Wald ratio	1	-0.00912743	0.00865531	0.291633	Peptide	Dipeptide
N-acetylglucosaminylasparagine	Wald ratio	1	-0.0355496	0.0337298	0.291905	Carbohydrate	Aminosugar Metabolism
2-methylbutyrylglycine	Wald ratio	1	0.0342234	0.0327313	0.295751	Amino Acid	Leucine, Isoleucine and Valine Metabolism
3-methylcrotonylglycine	Wald ratio	1	0.0311628	0.0298041	0.295751	Amino Acid	Leucine, Isoleucine and Valine Metabolism
isobutyrylglycine	Wald ratio	1	0.0280808	0.0268564	0.295751	Amino Acid	Leucine, Isoleucine and Valine Metabolism
isovalerylglycine	Wald ratio	1	0.035491	0.0339436	0.295751	Amino Acid	Leucine, Isoleucine and Valine Metabolism
tigloylglycine	Wald ratio	1	0.0343769	0.0328781	0.295751	Amino Acid	Leucine, Isoleucine and Valine Metabolism
X-24402	Wald ratio	1	0.0175024	0.0167393	0.295751	NA	NA
X-18889-retired for 1-carboxyethylleucine	Wald ratio	1	-0.0212383	0.0205087	0.3004	NA	NA
2'-O-methyluridine	Wald ratio	1	-0.0116159	0.011245	0.301613	Nucleotide	Pyrimidine Metabolism, Uracil containing
X-24796	Wald ratio	1	0.0132242	0.0128367	0.302922	NA	NA
picolinate	Wald ratio	1	0.0295583	0.0293502	0.313891	Amino Acid	Tryptophan Metabolism
X-10457	Wald ratio	1	0.0183275	0.0199657	0.358645	NA	NA
inosine	Wald ratio	1	-0.0158753	0.0178277	0.373204	Nucleotide	Purine Metabolism, (Hypo)Xanthine/Inosine containing
X-13866	Wald ratio	1	-0.0101036	0.0114174	0.376193	NA	NA
2'-deoxyguanosine	Wald ratio	1	-0.0153213	0.0175195	0.381831	Nucleotide	Purine Metabolism, Guanine containing
X-22162	Wald ratio	1	-0.0411598	0.0475782	0.386986	NA	NA
trans-urocanate	Wald ratio	1	-0.0243457	0.028416	0.391578	Amino Acid	Histidine Metabolism
gamma-CEHC sulfate*	Wald ratio	1	-0.0114515	0.013615	0.400296	Cofactors and Vitamins	Tocopherol Metabolism
cytidine	Wald ratio	1	0.0203011	0.024266	0.402813	Nucleotide	Pyrimidine Metabolism, Cytidine containing
X-18888	Wald ratio	1	-0.0242653	0.0296152	0.412585	NA	NA
isobutyrylcarnitine (C4)	Wald ratio	1	0.02398	0.0293268	0.413538	Amino Acid	Leucine, Isoleucine and Valine Metabolism
X-17323	Wald ratio	1	0.0256204	0.0313328	0.413538	NA	NA
beta-citrylglutamate	Wald ratio	1	0.0280018	0.0348994	0.422347	Amino Acid	Glutamate Metabolism
adenosine	Wald ratio	1	-0.0189301	0.0241719	0.433542	Nucleotide	Purine Metabolism, Adenine containing
dimethylmalonic acid	Inverse variance weighted	2	-0.0278628	0.035794	0.436321	Lipid	Fatty Acid, Dicarboxylate
X-24462	Inverse variance weighted	2	-0.0141686	0.0182436	0.437375	NA	NA
furaneol sulfate	Wald ratio	1	-0.0140269	0.0181148	0.438733	Xenobiotics	Food Component/Plant
N-acetylmethionine sulfoxide	Inverse variance weighted	2	-0.0097029	0.0127868	0.447961	Amino Acid	Methionine, Cysteine, SAM and Taurine Metabolism
3-methylglutarate/2-methylglutarate	Inverse variance weighted	2	0.0121627	0.0160495	0.448557	Lipid	Fatty Acid, Dicarboxylate
X-24339	Inverse variance weighted	2	-0.0136271	0.0180673	0.450706	NA	NA
N-acetyltyrosine	Inverse variance weighted	2	-0.00902837	0.0121664	0.458045	Amino Acid	Tyrosine Metabolism
4-hydroxyphenylpyruvate	Wald ratio	1	0.0128285	0.0173417	0.459452	Amino Acid	Tyrosine Metabolism
3-methylglutarylcarnitine (2)	Inverse variance weighted	2	0.0119177	0.0162107	0.462233	Amino Acid	Leucine, Isoleucine and Valine Metabolism
3-methylglutaconate	Inverse variance weighted	2	0.0166077	0.0228452	0.467246	Amino Acid	Leucine, Isoleucine and Valine Metabolism
alpha-hydroxymetoprolol	Wald ratio	1	-0.00396462	0.00546832	0.468441	Xenobiotics	Drug - Cardiovascular
nonenedioate (C9:1-DC)*	Inverse variance weighted	2	-0.0130282	0.0185548	0.482589	Lipid	Fatty Acid, Dicarboxylate
X-12714	Wald ratio	1	0.0209162	0.0312149	0.502812	NA	NA
N-acetylphenylalanine	Inverse variance weighted	2	-0.0100116	0.0152766	0.51224	Amino Acid	Phenylalanine Metabolism
1-methylxanthine	Wald ratio	1	-0.00808433	0.0124769	0.517021	Xenobiotics	Xanthine Metabolism
diacetylspermidine*	Wald ratio	1	-0.0242282	0.0375959	0.519292	Amino Acid	Polyamine Metabolism
X-24518	Inverse variance weighted	2	0.00986007	0.0158054	0.532731	NA	NA
1-methylurate	Wald ratio	1	-0.0112271	0.0181357	0.535875	Xenobiotics	Xanthine Metabolism
X-12410	Wald ratio	1	0.012061	0.0194826	0.535875	NA	NA
X-23299	Wald ratio	1	-0.00479715	0.0078048	0.538792	NA	NA
3-hydroxyindolin-2-one sulfate	Wald ratio	1	-0.0118745	0.0193999	0.540478	Xenobiotics	Chemical
5-acetylamino-6-amino-3-methyluracil	Wald ratio	1	0.00841905	0.0137581	0.540583	Xenobiotics	Xanthine Metabolism
5-acetylamino-6-formylamino-3-methyluracil	Wald ratio	1	0.0039402	0.00643896	0.540583	Xenobiotics	Xanthine Metabolism
N-acetylputrescine	Wald ratio	1	0.0196322	0.0320823	0.540583	Amino Acid	Polyamine Metabolism
epiandrosterone sulfate	Wald ratio	1	-0.00762077	0.0127548	0.550184	Lipid	Androgenic Steroids
glyco-beta-muricholate**	Wald ratio	1	0.00746112	0.0124876	0.550184	Lipid	Primary Bile Acid Metabolism
gamma-glutamylglycine	Wald ratio	1	-0.0114229	0.0195094	0.558205	Peptide	Gamma-glutamyl Amino Acid
4-acetamidobutanoate	Wald ratio	1	0.025402	0.0450981	0.573257	Amino Acid	Polyamine Metabolism
glycochenodeoxycholate glucuronide (1)	Wald ratio	1	-0.00453643	0.00809803	0.57535	Lipid	Primary Bile Acid Metabolism
16a-hydroxy DHEA 3-sulfate	Wald ratio	1	0.006733	0.012459	0.588913	Lipid	Androgenic Steroids
andro steroid monosulfate C19H28O6S (1)*	Wald ratio	1	0.0087784	0.0162439	0.588913	Lipid	Androgenic Steroids
tauro-beta-muricholate	Wald ratio	1	0.00819317	0.015161	0.588913	Lipid	Primary Bile Acid Metabolism
gamma-glutamyl-epsilon-lysine	Wald ratio	1	-0.00788291	0.01467	0.591027	Peptide	Gamma-glutamyl Amino Acid
gamma-glutamylhistidine	Wald ratio	1	-0.00918587	0.0170948	0.591027	Peptide	Gamma-glutamyl Amino Acid
gamma-glutamylphenylalanine	Wald ratio	1	-0.0077321	0.0143894	0.591027	Peptide	Gamma-glutamyl Amino Acid
gamma-glutamylleucine	Wald ratio	1	-0.00835218	0.0156084	0.592576	Peptide	Gamma-glutamyl Amino Acid
X-22834	Wald ratio	1	0.00299852	0.00587023	0.609491	NA	NA
homocitrulline	Wald ratio	1	0.0110622	0.0218468	0.612608	Amino Acid	Urea cycle; Arginine and Proline Metabolism
X-23423	Wald ratio	1	0.0137769	0.027208	0.612608	NA	NA
N-acetylpyrraline	Wald ratio	1	-0.00599446	0.0118601	0.613255	Xenobiotics	Food Component/Plant
N2,N6-diacetyllysine	Wald ratio	1	-0.00609233	0.0120537	0.613255	Amino Acid	Lysine Metabolism
X-12379	Wald ratio	1	-0.0185803	0.0367612	0.613255	NA	NA
X-15666	Wald ratio	1	0.00511755	0.0101251	0.613255	NA	NA
taurocholenate sulfate	Wald ratio	1	-0.0068348	0.0135362	0.613609	Lipid	Secondary Bile Acid Metabolism
X-12124	Wald ratio	1	-0.00615045	0.0122554	0.615769	NA	NA
X-24519	Wald ratio	1	0.010102	0.0203825	0.620163	NA	NA
X-12636	Wald ratio	1	0.0112219	0.022784	0.622342	NA	NA
N2-acetyllysine	Wald ratio	1	-0.00490542	0.00998497	0.623228	Amino Acid	Lysine Metabolism
N-delta-acetylornithine	Wald ratio	1	0.00407068	0.0083909	0.627584	Amino Acid	Urea cycle; Arginine and Proline Metabolism
glutamate	Wald ratio	1	0.013207	0.0277675	0.63434	Amino Acid	Glutamate Metabolism
X-24347	Wald ratio	1	-0.0143415	0.0305298	0.638531	NA	NA
N-acetylasparagine	Wald ratio	1	-0.00525668	0.0113007	0.641815	Amino Acid	Alanine and Aspartate Metabolism
N-acetylglutamine	Wald ratio	1	-0.00515155	0.0110747	0.641815	Amino Acid	Glutamate Metabolism
N-acetylleucine	Wald ratio	1	-0.00943076	0.0202741	0.641815	Amino Acid	Leucine, Isoleucine and Valine Metabolism
X-16654	Wald ratio	1	-0.00500637	0.0108277	0.64382	NA	NA
X-21467	Wald ratio	1	-0.00696703	0.0150683	0.64382	NA	NA
X-12097	Inverse variance weighted	2	0.0072538	0.015823	0.646641	NA	NA
N-acetylkynurenine (2)	Wald ratio	1	-0.00531193	0.0117026	0.649895	Amino Acid	Tryptophan Metabolism
N-acetyl-1-methylhistidine*	Wald ratio	1	-0.00540016	0.0119129	0.650329	Amino Acid	Histidine Metabolism
N-acetylarginine	Wald ratio	1	-0.00735106	0.0162166	0.650329	Amino Acid	Urea cycle; Arginine and Proline Metabolism
N-acetylcitrulline	Wald ratio	1	-0.00430013	0.00948618	0.650329	Amino Acid	Urea cycle; Arginine and Proline Metabolism
X-11357	Wald ratio	1	-0.00452179	0.00997515	0.650329	NA	NA
X-23590	Wald ratio	1	-0.0136592	0.0301326	0.650329	NA	NA
X-23314	Wald ratio	1	-0.00215482	0.00475729	0.650585	NA	NA
lysine	Wald ratio	1	0.00944541	0.0210169	0.653129	Amino Acid	Lysine Metabolism
indolelactate	Wald ratio	1	-0.00942033	0.0217121	0.664379	Amino Acid	Tryptophan Metabolism
adenosine 3',5'-cyclic monophosphate (cAMP)	Wald ratio	1	-0.0151922	0.0357633	0.670983	Nucleotide	Purine Metabolism, Adenine containing
nicotinamide riboside	Wald ratio	1	-0.0162813	0.0383343	0.671042	Cofactors and Vitamins	Nicotinate and Nicotinamide Metabolism
N-acetyl-3-methylhistidine*	Wald ratio	1	-0.00430368	0.0101486	0.671519	Amino Acid	Histidine Metabolism
N-alpha-acetylornithine	Wald ratio	1	-0.0107346	0.0253136	0.671519	Amino Acid	Urea cycle; Arginine and Proline Metabolism
X-13847	Wald ratio	1	-0.00403001	0.00959827	0.674581	NA	NA
X-12125	Wald ratio	1	-0.00221778	0.00534456	0.67817	NA	NA
X-13698	Wald ratio	1	-0.00453688	0.0109333	0.67817	NA	NA
X-12839	Wald ratio	1	-0.00718967	0.0174547	0.680409	NA	NA
X-24350	Wald ratio	1	-0.0075559	0.0183438	0.680409	NA	NA
X-19913	Wald ratio	1	0.0136304	0.0340533	0.688959	NA	NA
17alpha-hydroxypregnanolone glucuronide	Wald ratio	1	0.0029853	0.00760045	0.694483	Lipid	Pregnenolone Steroids
kynurenate	Wald ratio	1	0.0189097	0.0488554	0.698716	Amino Acid	Tryptophan Metabolism
ferulic acid 4-sulfate	Wald ratio	1	-0.0049235	0.0127324	0.698985	Xenobiotics	Food Component/Plant
X-23518	Wald ratio	1	-0.00442618	0.0114463	0.698985	NA	NA
ribonate	Wald ratio	1	0.0203058	0.052974	0.701485	Carbohydrate	Pentose Metabolism
cysteinylglycine	Wald ratio	1	0.00852503	0.0223236	0.702547	Amino Acid	Glutathione Metabolism
N-acetylhistidine	Wald ratio	1	-0.0149657	0.0397095	0.706263	Amino Acid	Histidine Metabolism
glycodeoxycholate sulfate	Wald ratio	1	0.00447943	0.0119268	0.707232	Lipid	Secondary Bile Acid Metabolism
myo-inositol	Wald ratio	1	-0.00461928	0.012372	0.708876	Lipid	Inositol Metabolism
heptanoylglutamine	Inverse variance weighted	2	0.00389048	0.0111464	0.727064	Lipid	Fatty Acid Metabolism (Acyl Glutamine)
pyridoxal	Wald ratio	1	-0.00603572	0.0174341	0.72919	Cofactors and Vitamins	Vitamin B6 Metabolism
X-12822	Wald ratio	1	-0.00787268	0.0227401	0.72919	NA	NA
X-18938	Wald ratio	1	-0.00670635	0.0193712	0.72919	NA	NA
X-21829	Wald ratio	1	-0.0136065	0.0393022	0.72919	NA	NA
4-ureidobutyrate	Wald ratio	1	0.00996414	0.0289911	0.731075	Nucleotide	Pyrimidine Metabolism, Uracil containing
N6-carboxyethyllysine	Wald ratio	1	0.016252	0.0482255	0.736117	Amino Acid	Lysine Metabolism
2'-O-methylcytidine	Wald ratio	1	-0.00759838	0.0228672	0.739676	Nucleotide	Pyrimidine Metabolism, Cytidine containing
X-23196	Wald ratio	1	-0.00915862	0.0279052	0.742757	NA	NA
X-23311	Wald ratio	1	-0.00478395	0.0145852	0.742912	NA	NA
N-acetylglucosamine/N-acetylgalactosamine	Wald ratio	1	-0.0457312	0.142425	0.748143	Carbohydrate	Aminosugar Metabolism
X-24353	Wald ratio	1	0.00403448	0.0133663	0.762774	NA	NA
alpha-CEHC glucuronide*	Wald ratio	1	-0.00536474	0.0178436	0.763679	Cofactors and Vitamins	Tocopherol Metabolism
gamma-CEHC glucuronide*	Wald ratio	1	-0.00872869	0.0290325	0.763679	Cofactors and Vitamins	Tocopherol Metabolism
X-24359	Wald ratio	1	-0.00588343	0.0195688	0.763679	NA	NA
3-aminoisobutyrate	Inverse variance weighted	2	-0.001936	0.00645555	0.764255	Nucleotide	Pyrimidine Metabolism, Thymine containing
3-methylcytidine	Wald ratio	1	-0.00870388	0.0290923	0.764801	Nucleotide	Pyrimidine Metabolism, Cytidine containing
X-13688	Wald ratio	1	0.0112872	0.0397749	0.776581	NA	NA
pregnanediol-3-glucuronide	Wald ratio	1	0.00640195	0.0241535	0.790969	Lipid	Progestin Steroids
alpha-CEHC sulfate	Wald ratio	1	-0.00438218	0.0167516	0.793631	Cofactors and Vitamins	Tocopherol Metabolism
hexanoylglutamine	Inverse variance weighted	2	0.00376565	0.0151971	0.804299	Lipid	Fatty Acid Metabolism (Acyl Glutamine)
X-14662	Wald ratio	1	-0.0038181	0.0158006	0.809057	NA	NA
X-21792	Wald ratio	1	0.00169457	0.00755341	0.822488	NA	NA
gluconate	Wald ratio	1	-0.00777652	0.0408726	0.849104	Xenobiotics	Food Component/Plant
X-21842	Wald ratio	1	0.00126923	0.0114588	0.911803	NA	NA
X-24330	Wald ratio	1	-0.00164924	0.0157197	0.916442	NA	NA
N-acetyl-aspartyl-glutamate (NAAG)	Wald ratio	1	-0.00245693	0.0293051	0.933184	Amino Acid	Glutamate Metabolism
isocaproylglutamine	Inverse variance weighted	2	0.0009312	0.014959	0.950364	Lipid	Fatty Acid Metabolism (Acyl Glutamine)
phosphoethanolamine	Wald ratio	1	-0.00131238	0.0301283	0.965255	Lipid	Phospholipid Metabolism
imidazole lactate	Inverse variance weighted	2	-0.00119502	0.0418209	0.977204	Amino Acid	Histidine Metabolism
N-octanoylglutamine	Inverse variance weighted	2	0.000398019	0.0143879	0.977931	Lipid	Fatty Acid Metabolism (Acyl Glutamine)
X-21470	Inverse variance weighted	2	0.000394902	0.0159163	0.980206	NA	NA
mannose	Wald ratio	1	0.000191031	0.011041	0.986196	Carbohydrate	Fructose, Mannose and Galactose Metabolism
5-aminovalerate	Wald ratio	1	9.99e-06	0.0149168	0.999466	Amino Acid	Lysine Metabolism
X-12096	Wald ratio	1	-9.61e-06	0.0143492	0.999466	NA	NA
X-12117	Wald ratio	1	-1.01e-05	0.0150358	0.999466	NA	NA
X-24387	Wald ratio	1	-1.33e-05	0.0198055	0.999466	NA	NA

## Sheet: Table S8
Supplementary Table 8 Mendelian randomization results and power across tissue sources (if available in both plasma and urine sources) for identified metabolites.
Metabolites	Tissue	Method	nsnp	b	se	pval	Statistical power	Super_pathway	Sub_pathway
mannose	plasma	Wald ratio	1	0.130808	0.0249947	1.66e-07	0.999968	Carbohydrate	Fructose, Mannose and Galactose Metabolism
mannose	urine	Wald ratio	1	0.000191031	0.011041	0.986196	0.0500562	Carbohydrate	Fructose, Mannose and Galactose Metabolism
X-19141	plasma	Wald ratio	1	-0.0469188	0.01065	1.06e-05	0.999947	Unknown	Unknown
X-19141	urine	Wald ratio	1	-0.0613676	0.0138911	9.97e-06	0.999934	Unknown	Unknown

## Sheet: Table S9
Supplementary Table 9 Results of metabolome-wide Mendelian randomization identified causal metabolites for colorectal cancer risk.
Tissue	Metabolite	Method	nsnp	beta	se	pval	Q	Pheterogeneity	Eggerintercept	Ppleiotropy
plamsa	1-(1-enyl-palmitoyl)-2-arachidonoyl-GPC (P-16:0/20:4)*	Inverse variance weighted	2	0.122658	0.0245676	5.95534e-07	3.67116	0.0553618
plamsa	1-(1-enyl-stearoyl)-2-arachidonoyl-GPE (P-18:0/20:4)*	Wald ratio	1	0.221072	0.0233246	2.59009e-21
plamsa	1,2-dilinoleoyl-GPC (18:2/18:2)	Wald ratio	1	-0.217769	0.0228922	1.85586e-21
plamsa	1-arachidonoyl-GPC (20:4n6)*	Wald ratio	1	0.113494	0.0119744	2.59009e-21
plamsa	1-arachidonylglycerol (20:4)	Wald ratio	1	0.236709	0.0249252	2.16436e-21
plamsa	1-lignoceroyl-GPC (24:0)	Wald ratio	1	0.442908	0.0508946	3.24765e-18
plamsa	1-linoleoyl-2-linolenoyl-GPC (18:2/18:3)*	Wald ratio	1	-0.271593	0.0285502	1.85586e-21
plamsa	1-palmitoyl-2-arachidonoyl-GPC (16:0/20:4n6)	Inverse variance weighted	2	0.104431	0.0108153	4.64234e-22	0.0654198	0.798126
plamsa	1-palmitoyl-2-docosahexaenoyl-GPC (16:0/22:6)	Wald ratio	1	0.388137	0.0408015	1.85586e-21
plamsa	1-stearoyl-2-arachidonoyl-GPC (18:0/20:4)	Inverse variance weighted	2	0.0943387	0.00975688	4.08592e-22	0.167998	0.681897
plamsa	adrenate (22:4n6)	Wald ratio	1	0.351791	0.0369807	1.85586e-21
plamsa	arachidonate (20:4n6)	Wald ratio	1	0.203475	0.021468	2.59009e-21
plamsa	arachidonoylcholine	Wald ratio	1	0.327159	0.0348556	6.22569e-21
plamsa	cholic acid glucuronide	Wald ratio	1	-0.106253	0.0241246	1.06109e-05
plamsa	deoxycholic acid glucuronide	Inverse variance weighted	2	-0.0407101	0.00906781	7.13836e-06	0.491296	0.48335
plamsa	docosapentaenoate (n3 DPA; 22:5n3)	Wald ratio	1	0.431302	0.0470797	5.13675e-20
plamsa	docosapentaenoate (n6 DPA; 22:5n6)	Wald ratio	1	0.501157	0.0524009	1.13384e-21
plamsa	docosatrienoate (22:3n6)*	Wald ratio	1	0.330168	0.0348336	2.58136e-21
plamsa	eicosapentaenoate (EPA; 20:5n3)	Wald ratio	1	0.313609	0.032967	1.85586e-21
plamsa	galactonate	Wald ratio	1	-0.321304	0.0701978	4.71416e-06
plamsa	gamma-glutamylthreonine	Wald ratio	1	0.321332	0.0613997	1.66382e-07
plamsa	hydroxypalmitoyl sphingomyelin (d18:1/16:0(OH))**	Wald ratio	1	-0.224858	0.0240318	8.22689e-21
plamsa	mannonate*	Wald ratio	1	0.161683	0.0308942	1.66382e-07
plamsa	mannose	Wald ratio	1	0.130808	0.0249947	1.66382e-07
plamsa	nisinate (24:6n3)	Wald ratio	1	0.408414	0.0433529	4.48151e-21
plamsa	sphingomyelin (d18:2/14:0, d18:1/14:1)*	Wald ratio	1	0.616182	0.0708304	3.33653e-18
plamsa	stearidonate (18:4n3)	Wald ratio	1	0.52466	0.0556923	4.48151e-21
plamsa	X-17357	MR Egger	4	-0.11607	0.0881774	0.31868	1.55285	0.460048	0.00521985	0.806793
plamsa	X-17357	Inverse variance weighted	4	-0.0923617	0.0229646	5.77281e-05	1.6304	0.652516
plamsa	X-17357	Simple mode	4	-0.0805947	0.0376426	0.121732
plamsa	X-17357	Weighted mode	4	-0.0849602	0.0269543	0.0511858
plamsa	X-17357	Weighted median	4	-0.0853155	0.0253306	0.000756948
plamsa	X-19141	Wald ratio	1	-0.0469188	0.01065	1.05522e-05
plamsa	X-25790	Wald ratio	1	0.27599	0.0521654	1.21862e-07
urinary	X-19141	Wald ratio	1	-0.0613676	0.0138911	9.97245e-06
urinary	X - 19434 retired for cholic acid glucuronide	Wald ratio	1	-0.0457429	0.0104155	1.12414e-05
urinary	11-ketoetiocholanolone sulfate	Wald ratio	1	0.0566194	0.0129094	1.15509e-05
urinary	lactose	Wald ratio	1	0.127436	0.0311912	4.39562e-05

[truncated: 6 more sheets: Table S10, Table S11, Table S12, Table S13, Table S14, Table S15]
